# Supplementary material for: Genome-wide joint SNP and CNV analysis of aortic root diameter in African Americans: the HyperGEN study
Source: BMC Med Genomics. 2011 Jan 11;4:4. doi: 10.1186/1755-8794-4-4 (PMC3027088; doi:10.1186/1755-8794-4-4)
Supplement: Additional file 2 — Table S1. Eigenvalues of the top 30 principal components. [file 1755-8794-4-4-S2.XLSX]

## Sheet: Sheet1
Principal Component	Eigenvalue	Relative Decrease	r2 with Family	r2 with Center
1	7.511	1.13867	0.0518	0.0473
2	3.512	0.017676	0.0162	0.0017
3	3.451	0.0473445	0.0221	0.0036
4	3.295	0.0397602	0.0068	0.0002
5	3.169	0.0176622
6	3.114	0.0100551
7	3.083	0.00949574
8	3.054	0.0119284
9	3.018	0.00667111
10	2.998	0.0124958
11	2.961	0.0105802
12	2.93	0.00860585
13	2.905	0.00938151
14	2.878	0.00629371
15	2.86	0.00739697
16	2.839	0.0092428
17	2.813	0.00788248
18	2.791	0.00107604
19	2.788	0.00613497
20	2.771	0.00690407
21	2.752	0.00474626
22	2.739	0.00587587
23	2.723	0.00777202
24	2.702	0.00708163
25	2.683	0.00374111
26	2.673	0.00526514
27	2.659	0.00415408
28	2.648	0.0141708
29	2.611	0.00268817
30	2.604	NA
