# Supplementary material for: Genome-wide joint SNP and CNV analysis of aortic root diameter in African Americans: the HyperGEN study
Source: BMC Med Genomics. 2011 Jan 11;4:4. doi: 10.1186/1755-8794-4-4 (PMC3027088; doi:10.1186/1755-8794-4-4)
Supplement: Additional file 3 — Table S2. Top 1,000 results from the second stage of the analysis. [file 1755-8794-4-4-S3.XLSX]

## Sheet: new_table
rs_snp	affy_snp	chr	bp	overall_p	snp_estimate	snp_se	snp_p	snp_maf	cnv_estimate	cnv_se	cnv_p	cnv_freq
rs6045676	SNP_A-2204198	20	1889171	3.28e-08	0.012582	0.00226472	3.28e-08	0.350803				0
rs10263935	SNP_A-2272176	7	65733463	4.26e-07	-0.0114157	0.00228446	5.91e-07	0.323662	0.0691592	0.0295756	0.0190733	0.00300903
AFFX-SNP_9317457__rs10263935	AFFX-SNP_9317457	7	65733463	6.2e-07	-0.0112458	0.00222542	4.45e-07	0.331927	0.0614316	0.0293278	0.035303	0.00281955
rs4876662	SNP_A-8612674	8	117625451	2.23e-06	-0.0131695	0.0025843	3.61e-07	0.194769	0.0355647	0.0921825	0.701962	0.000933707
rs10258739	SNP_A-4247656	7	65700370	2.5e-06	0.0106388	0.00225881	2.5e-06	0.318013				0
rs12600277	SNP_A-1835099	16	57316833	2.72e-06	0.0139886	0.00298212	2.72e-06	0.162389				0
rs6045666	SNP_A-1954098	20	1888504	2.97e-06	0.0114744	0.00228298	5.58e-07	0.355692	-0.0488821	0.0926265	0.59642	0.000944287
rs801193	SNP_A-2260052	7	65668047	3.65e-06	0.0111273	0.00222688	5.9e-07	0.333643	0.0351183	0.0923311	0.700297	0.000928505
rs875971	SNP_A-4266394	7	65255030	4.09e-06	0.0106921	0.00223913	1.81e-06	0.323983	0.0380606	0.0275857	0.168407	0.00375234
rs2659915	SNP_A-2021024	7	65790536	4.27e-06	-0.0108353	0.00222054	1.07e-06	0.334419	0.0503121	0.0325542	0.120392	0.00186393
AFFX-SNP_6997982__rs10249404	AFFX-SNP_6997982	7	65684159	4.87e-06	-0.0102036	0.00223245	4.87e-06	0.344466				0
rs10252765	SNP_A-8704738	7	65866167	5.27e-06	-0.0105481	0.00218969	1.46e-06	0.345886	-0.096069	0.087047	0.265511	0.000929368
rs4890619	SNP_A-2202619	18	41885757	6.16e-06	0.0134467	0.00297415	6.16e-06	0.150418				0
rs2707856	SNP_A-4234195	7	65848445	6.17e-06	-0.0105213	0.00219953	1.72e-06	0.344956	-0.0958114	0.0870303	0.266709	0.000929368
rs1001004	SNP_A-8507328	10	14788758	7.29e-06	0.0124777	0.00277939	7.29e-06	0.174559				0
rs10121027	SNP_A-1818230	9	73115998	7.55e-06	0.0150898	0.00314203	1.56e-06	0.129346	-0.0287518	0.0407321	0.471716	0.00185701
rs6045677	SNP_A-8316657	20	1889488	7.63e-06	0.00998742	0.00223038	7.63e-06	0.410316				0
rs1825630	SNP_A-8697865	3	59877841	8e-06	0.00946149	0.00211099	8e-06	0.443773				0
rs9853553	SNP_A-8429953	3	188095183	8.22e-06	-0.0117167	0.00262745	8.22e-06	0.209542				0
rs1909508	SNP_A-1959433	7	65403788	8.48e-06	-0.0126709	0.00266741	2.07e-06	0.183892	-0.0177212	0.0253024	0.476035	0.0046729
rs1847503	SNP_A-1953248	9	73113482	8.57e-06	-0.0145087	0.0030385	1.78e-06	0.143255	-0.0193352	0.0407783	0.626104	0.00185701
rs3824339	SNP_A-8367113	9	36875746	8.68e-06	0.0125856	0.00282907	8.68e-06	0.175865				0
rs9451852	SNP_A-8347480	6	92659950	8.99e-06	-0.0119653	0.00251057	2.13e-06	0.219421	0.0579788	0.046103	0.206163	0.00374181
rs1923313	SNP_A-2045426	6	4492572	9.06e-06	0.01742	0.003928	9.06e-06	0.0747447				0
rs7610498	SNP_A-4198317	3	188093532	1.13e-05	-0.0144866	0.00329428	1.13e-05	0.118522				0
rs1181755	SNP_A-8660672	7	140791753	1.21e-05	0.00962282	0.00220087	1.21e-05	0.360724				0
rs4464723	SNP_A-4215064	5	98681614	1.22e-05	-0.00918598	0.00210068	1.22e-05	0.428705				0
rs16872148	SNP_A-1937795	7	105633103	1.32e-05	0.015004	0.00320275	2.77e-06	0.130272	0.0331694	0.0326161	0.3031	0.00746966
rs7005255	SNP_A-2264515	8	117556858	1.43e-05	-0.0114374	0.00263827	1.43e-05	0.191914				0
rs1429252	SNP_A-8613010	2	155184411	1.49e-05	0.0154998	0.00358221	1.49e-05	0.0938662				0
rs4717275	SNP_A-8346553	7	64902615	1.82e-05	0.00923036	0.00215547	1.82e-05	0.371402				0
rs873455	SNP_A-4202976	4	79208963	1.86e-05	0.00950563	0.00222318	1.86e-05	0.329461				0
rs6946143	SNP_A-2192925	7	65217157	1.97e-05	-0.00957092	0.00224336	1.97e-05	0.326905				0
rs10950029	SNP_A-1883528	7	65271756	1.99e-05	-0.0120191	0.00269909	8.71e-06	0.181988	0.0391572	0.0274848	0.154156	0.00374532
rs4876358	SNP_A-8524302	8	117590474	2.11e-05	0.0118311	0.00255794	3.76e-06	0.205021	0.0276726	0.0887775	0.741063	0.000929368
rs2191268	SNP_A-4274174	7	65747659	2.13e-05	-0.0101365	0.00221915	4.85e-06	0.341132	-0.00379936	0.0233829	0.85884	0.0103578
rs7675384	SNP_A-8590673	4	138910611	2.23e-05	0.0111486	0.00355612	0.00167615	0.0926623	0.204429	0.0623873	0.00105968	0.00188147
rs4890620	SNP_A-2191302	18	41885856	2.23e-05	0.0123623	0.00291389	2.23e-05	0.160631				0
rs10215516	SNP_A-8428154	7	65895515	2.34e-05	0.00970605	0.00224114	1.45e-05	0.33256	0.0909763	0.0463498	0.0498297	0.000928505
rs10813209	SNP_A-4293725	9	29959103	2.35e-05	0.00909371	0.0021459	2.35e-05	0.486537				0
rs941944	SNP_A-2042070	14	43517705	2.54e-05	-0.0182841	0.00430448	2.18e-05	0.0676239	0.0529304	0.0184809	0.00407726	0.00839552
rs16929460	SNP_A-2026833	12	2468020	2.57e-05	-0.0127705	0.00303632	2.57e-05	0.151346				0
rs1638735	SNP_A-2012632	7	65733173	2.63e-05	-0.0117091	0.00268171	1.27e-05	0.181055	0.0545975	0.0397625	0.167758	0.00186916
rs6971954	SNP_A-8652623	7	90785204	2.63e-05	0.0192853	0.00459269	2.63e-05	0.0570093				0
rs11130770	SNP_A-8348685	3	60339086	2.69e-05	0.0122332	0.00290586	2.69e-05	0.155028				0
rs272112	SNP_A-8495490	2	131263155	2.82e-05	0.0108749	0.00260042	2.82e-05	0.204802				0
rs1603728	SNP_A-8670853	6	92673836	3e-05	-0.0106797	0.0024177	9.92e-06	0.257823	-0.0773612	0.0861593	0.36925	0.000934579
rs3786418	SNP_A-2179370	18	19994876	3.03e-05	-0.00892481	0.00213925	3.03e-05	0.463788				0
rs4547336	SNP_A-2194515	16	27223902	3.17e-05	-0.0047788	0.00206086	0.0197801	0.447332	0.369906	0.0923363	6.03e-05	0.000928505
rs10035220	SNP_A-8703293	5	95051761	3.24e-05	-0.00950335	0.00226954	3.24e-05	0.363045				0
rs10457087	SNP_A-8487446	6	153602268	3.26e-05	-0.00932712	0.00224814	3.26e-05	0.315056				0
rs11618641	SNP_A-1837762	13	106528833	3.3e-05	-0.029167	0.00703812	3.3e-05	0.0333333				0
rs9809225	SNP_A-8646436	3	23916027	3.37e-05	-0.00916687	0.00221378	3.37e-05	0.352886				0
rs10976492	SNP_A-8585185	9	7663654	3.44e-05	0.0121278	0.00293229	3.44e-05	0.161096				0
rs272111	SNP_A-2242728	2	131262975	3.45e-05	-0.0123541	0.00298725	3.45e-05	0.152235				0
rs4866555	SNP_A-2211210	5	3401418	3.49e-05	0.00925517	0.00223513	3.49e-05	0.494413				0
rs4379148	SNP_A-2028275	5	60591145	3.64e-05	-0.00862024	0.00208742	3.64e-05	0.464119				0
rs10495595	SNP_A-1962146	2	12324257	3.72e-05	0.00503621	0.0027003	0.0601574	0.187064	-0.376837	0.092254	4.34e-05	0.000930233
rs7860538	SNP_A-2044062	9	2563499	3.72e-05	-0.00951906	0.00230055	3.72e-05	0.299257				0
rs10159959	SNP_A-2076735	10	91441686	3.73e-05	0.0133917	0.00324352	3.73e-05	0.121456				0
rs4718278	SNP_A-2133332	7	64881031	3.77e-05	-0.0090173	0.00219158	3.77e-05	0.365511				0
rs12737091	SNP_A-8475895	1	22047105	3.78e-05	0.0535054	0.0120527	8.81e-06	0.00798122	-0.0203193	0.039841	0.611592	0.00561798
rs4259400	SNP_A-8284156	8	55548525	3.92e-05	0.00904999	0.00220332	3.92e-05	0.370353				0
rs16966375	SNP_A-8592523	13	104777140	3.94e-05	0.0145786	0.00355193	3.94e-05	0.0957249				0
rs8075301	SNP_A-2296886	17	5979493	3.98e-05	0.0176538	0.0042617	3.98e-05	0.0617456				0
rs6103716	SNP_A-8483492	20	42433044	4e-05	-0.00905655	0.00220223	4e-05	0.390698				0
rs7140875	SNP_A-1851998	14	25063735	4.07e-05	0.0190115	0.00470159	5.08e-05	0.0544693	0.0802696	0.0315021	0.0105084	0.00186567
rs16855215	SNP_A-1958408	2	143440751	4.14e-05	-0.18999	0.0463737	4.12e-05	0.000476872	0.268584	0.0629159	2e-05	0.00191022
rs6032780	SNP_A-4277692	20	10019187	4.15e-05	0.00927867	0.00226017	4.15e-05	0.309413				0
rs9821048	SNP_A-1973173	3	69832777	4.2e-05	-0.00890134	0.00216946	4.2e-05	0.433148				0
rs7429112	SNP_A-2233241	3	75996192	4.21e-05	0.0170498	0.0040554	2.54e-05	0.0700822	0.0338496	0.0354779	0.338661	0.00678953
rs316328	SNP_A-2256811	7	65246273	4.3e-05	0.0118007	0.00267776	1.06e-05	0.179355	0.0286349	0.0408406	0.482273	0.00187091
rs11951269	SNP_A-8361518	5	71511607	4.37e-05	-0.0132256	0.00322922	4.37e-05	0.124186				0
rs1327647	SNP_A-8537579	13	49926511	4.4e-05	0.0197358	0.00483796	4.4e-05	0.0561746				0
rs1424626	SNP_A-8638167	2	57248389	4.44e-05	0.0150427	0.00369009	4.44e-05	0.0909935				0
rs6465686	SNP_A-2102222	7	76936960	4.56e-05	0.0111815	0.0027397	4.56e-05	0.197491				0
rs16967411	SNP_A-1957687	13	105261864	4.62e-05	-0.00945762	0.00440221	0.0305548	0.0612529	0.349473	0.0924586	0.000152667	0.000928505
rs1701760	SNP_A-1990047	7	65111123	4.62e-05	-0.00905936	0.00222733	4.62e-05	0.332868				0
rs9290370	SNP_A-8620418	3	170807707	4.66e-05	-0.0130008	0.00319756	4.66e-05	0.120818				0
rs17138149	SNP_A-8670067	7	65330615	4.85e-05	-0.0119493	0.00268785	8.93e-06	0.183178	0.0287309	0.0438381	0.506779	0.000935454
rs1217744	SNP_A-1982052	5	71281566	4.87e-05	0.010153	0.00250052	4.87e-05	0.245581				0
rs17120353	SNP_A-2189505	8	14731468	4.88e-05	-0.0093076	0.00213355	1.25e-05	0.403775	-0.00706739	0.0141422	0.613733	0.0205993
rs4777144	SNP_A-8562509	15	67546721	4.98e-05	-0.0162136	0.00400305	4.98e-05	0.0780669				0
rs294453	SNP_A-1885212	3	59875969	5.03e-05	-0.010844	0.00265642	5.03e-05	0.19545				0
rs6031559	SNP_A-8644574	20	42433253	5.04e-05	0.0133565	0.00329279	5.04e-05	0.11825				0
rs17184207	SNP_A-4303506	9	17846829	5.11e-05	0.0269614	0.00666169	5.11e-05	0.0246054				0
rs6460307	SNP_A-4289257	7	65698306	5.13e-05	-0.0100038	0.00247029	5.13e-05	0.233736				0
rs7723053	SNP_A-2146324	5	3400725	5.21e-05	0.0090718	0.0022413	5.21e-05	0.493494				0
rs17280356	SNP_A-2165983	5	57986750	5.23e-05	-0.0237839	0.00543617	1.19e-05	0.0354023	0.015004	0.0159188	0.342261	0.0167754
rs1284013	SNP_A-2149477	9	18030586	5.24e-05	0.0374696	0.00869623	1.61e-05	0.0153203	0.0842373	0.0443531	0.0562567	0.000929368
rs1927571	SNP_A-4289584	13	105263158	5.4e-05	-0.0090577	0.00436484	0.0366544	0.062181	0.349949	0.0924693	0.000149819	0.000928505
rs6864026	SNP_A-2219307	5	3401613	5.45e-05	-0.00903651	0.00223848	5.45e-05	0.493965				0
rs6947339	SNP_A-2199490	7	65525905	5.47e-05	0.00988306	0.00245126	5.47e-05	0.236744				0
rs1287023	SNP_A-8402561	20	5771795	5.53e-05	0.00962163	0.00238982	5.53e-05	0.303256				0
rs896617	SNP_A-8352870	11	40285775	5.56e-05	0.0095775	0.00228185	2.66e-05	0.317614	-0.0286946	0.0205688	0.158969	0.0102421
rs1276711	SNP_A-2026268	10	17078707	5.74e-05	-0.0207511	0.00516334	5.74e-05	0.0442684				0
rs11086499	SNP_A-8604180	20	53405071	5.74e-05	0.0168374	0.00418761	5.74e-05	0.0704291				0
rs4470783	SNP_A-8361919	5	95052050	5.82e-05	-0.00922932	0.00228004	5.82e-05	0.358614				0
rs1022055	SNP_A-2159647	5	57972997	5.96e-05	-0.0266103	0.00606399	1.12e-05	0.0281495	0.0366456	0.0216769	0.0917965	0.00929368
rs13013488	SNP_A-4296272	2	10574476	6.12e-05	0.00939302	0.00234749	6.12e-05	0.268372				0
rs4764331	SNP_A-2258237	12	10271949	6.16e-05	-0.0106552	0.00243545	1.23e-05	0.272263	0.0518249	0.0568824	0.367806	0.00371747
rs10256544	SNP_A-8296759	7	65312563	6.19e-05	-0.00965233	0.00241254	6.19e-05	0.260951				0
rs703253	SNP_A-2295950	5	134758419	6.21e-05	-0.0470224	0.0117441	6.21e-05	0.00912584				0
rs7248	SNP_A-1951111	12	10266569	6.23e-05	0.0110512	0.00252083	1.24e-05	0.234201	0.052799	0.0569794	0.359763	0.0037244
rs10234018	SNP_A-4284070	7	65783719	6.28e-05	0.00948868	0.00237552	6.28e-05	0.355809				0
rs1502885	SNP_A-1844929	4	79205538	6.34e-05	0.00967686	0.00230074	2.52e-05	0.316279	-0.0571733	0.0461015	0.210063	0.000931099
rs1998646	SNP_A-4303655	10	91557676	6.4e-05	0.012005	0.00300009	6.4e-05	0.145911				0
rs6543581	SNP_A-1826625	2	240367245	6.42e-05	-0.00842345	0.0021014	6.42e-05	0.469824				0
rs13355792	SNP_A-8474992	5	60592074	6.51e-05	0.00826084	0.00207038	6.51e-05	0.460539				0
rs11733450	SNP_A-4237951	4	124046284	6.53e-05	-0.0105089	0.00263532	6.53e-05	0.19879				0
rs2659897	SNP_A-8372396	7	65825150	6.58e-05	0.0102279	0.00240256	2.04e-05	0.252676	-0.0940341	0.0871397	0.276337	0.000930233
rs6721457	SNP_A-2029138	2	233028221	6.6e-05	0.0177881	0.00444977	6.6e-05	0.0655431				0
rs4899401	SNP_A-8383029	14	36074300	6.74e-05	-0.0123663	0.00310687	6.74e-05	0.147632				0
rs10740978	SNP_A-2227185	10	20923281	6.76e-05	0.0098639	0.00247801	6.76e-05	0.237454				0
rs256514	SNP_A-2074815	5	89445869	6.95e-05	-0.00947042	0.00221066	1.84e-05	0.33957	0.0117125	0.0297354	0.691469	0.00375234
rs17106906	SNP_A-8369830	5	146941308	6.95e-05	-0.0264797	0.00664047	6.95e-05	0.0270019				0
rs2034680	SNP_A-1832230	2	12332046	6.96e-05	0.00314278	0.00212298	0.134795	0.499766	-0.380774	0.0922098	3.57e-05	0.00093633
rs3935253	SNP_A-4237391	3	23974760	7.04e-05	-0.00975393	0.002454	7.04e-05	0.231413				0
rs1129531	SNP_A-8352659	7	65256539	7.11e-05	0.00990569	0.00240157	3.66e-05	0.25503	0.0429219	0.0277033	0.121418	0.00375587
rs6893238	SNP_A-1983585	5	134793661	7.22e-05	-0.0432268	0.0108865	7.22e-05	0.0102612				0
rs10227088	SNP_A-1802859	7	28765936	7.5e-05	0.00855535	0.00215323	7.5e-05	0.41868				0
rs10187299	SNP_A-4299364	2	5158482	7.53e-05	0.0105192	0.00264545	7.53e-05	0.213352				0
rs902985	SNP_A-8524858	3	4646393	7.56e-05	-0.00886113	0.00224301	7.56e-05	0.448694				0
rs10244498	SNP_A-2105378	7	65753491	7.61e-05	-0.0101884	0.00242364	2.56e-05	0.248724	-0.00865751	0.0211808	0.672602	0.011215
rs4648482	SNP_A-8700651	1	2739781	7.74e-05	-0.00897432	0.00219976	4.47e-05	0.392275	0.0731846	0.0511305	0.150338	0.0027881
rs1508886	SNP_A-4292026	5	115390047	7.94e-05	-0.00920688	0.00232067	7.94e-05	0.268622				0
rs1190472	SNP_A-8667285	6	105643184	7.94e-05	-0.00931535	0.00236511	7.94e-05	0.27623				0
rs10181839	SNP_A-1920210	2	5158680	7.98e-05	-0.0103814	0.00262087	7.98e-05	0.214552				0
rs12632385	SNP_A-8519989	3	188116133	8e-05	-0.0085957	0.00218149	8e-05	0.372677				0
rs11856975	SNP_A-8424007	15	28013794	8.02e-05	-0.0111467	0.00283178	8.02e-05	0.173346				0
rs10151543	SNP_A-8318619	14	38068275	8.15e-05	0.00954538	0.0023946	6.64e-05	0.262889	0.117635	0.0885617	0.181098	0.000929368
rs7791814	SNP_A-8502064	7	65002924	8.18e-05	-0.00934799	0.00222003	2.48e-05	0.369193	0.0387192	0.0309453	0.212945	0.00490677
rs476859	SNP_A-8409687	1	15301095	8.25e-05	0.00946908	0.00240394	8.25e-05	0.257435				0
rs437932	SNP_A-1920595	6	92486626	8.27e-05	0.0116592	0.00268008	1.51e-05	0.196116	-0.0544418	0.0941397	0.560236	0.000947867
rs10816707	SNP_A-2215843	9	110544344	8.38e-05	-0.00840334	0.0021404	8.38e-05	0.460894				0
rs420880	SNP_A-8653416	7	65146693	8.38e-05	-0.00949872	0.0024184	8.38e-05	0.248603				0
rs10205200	SNP_A-2034096	2	12326604	8.43e-05	0.00347686	0.00254427	0.167679	0.211261	-0.383776	0.0923857	3.21e-05	0.000930233
rs1513548	SNP_A-2274122	1	15251772	8.66e-05	0.0157732	0.00400344	8.66e-05	0.0729654				0
rs343474	SNP_A-1903411	9	6063843	8.76e-05	0.00878344	0.00224106	8.76e-05	0.352444				0
rs12050529	SNP_A-8556285	15	24857461	8.9e-05	0.0132706	0.00339273	8.9e-05	0.112918				0
rs8028529	SNP_A-8683077	15	34441889	9.12e-05	-0.00815808	0.00208391	9.12e-05	0.447295				0
rs16920793	SNP_A-4247003	11	30463671	9.14e-05	-0.00478213	0.00212275	0.0235066	0.495119	0.337255	0.0900519	0.000180316	0.000929368
rs2866941	SNP_A-2204503	20	40129856	9.23e-05	-0.0103571	0.00265313	9.23e-05	0.203996				0
rs10403217	SNP_A-8677413	19	39156106	9.28e-05	-0.00876907	0.00224657	9.28e-05	0.312906				0
rs2012014	SNP_A-8573900	2	33715997	9.34e-05	-0.00879209	0.00218645	5.96e-05	0.460817	-0.150011	0.0926949	0.105416	0.000938086
rs7150200	SNP_A-2059012	14	47780011	9.34e-05	-0.00441983	0.00219748	0.0443953	0.352501	0.336204	0.0882273	0.000141691	0.000934579
rs4748918	SNP_A-4250023	10	24274783	9.39e-05	0.00832216	0.00217149	0.000131065	0.416667	0.0534114	0.0280515	0.0566649	0.00280112
rs4618106	SNP_A-1871010	2	137180191	9.48e-05	-0.189491	0.046099	3.89e-05	0.000464468	0.302832	0.101035	0.00264743	0.000929368
rs3097776	SNP_A-2011341	5	150916554	9.63e-05	-0.00864598	0.00222158	9.63e-05	0.376859				0
rs2237091	SNP_A-1928193	5	149529990	9.79e-05	-0.00953964	0.00244509	9.79e-05	0.264624				0
rs4523933	SNP_A-8437036	16	27223784	9.95e-05	-0.00370309	0.00209527	0.0762741	0.430626	0.364505	0.0923647	7.73e-05	0.000928505
rs1961642	SNP_A-8337092	4	11787788	0.00010028	0.0153974	0.00396656	0.00010028	0.0803903				0
rs9444920	SNP_A-8452989	6	92657668	0.0001006	0.012753	0.0030694	3.91e-05	0.12657	-0.0319298	0.0399605	0.418338	0.00186393
rs4842993	SNP_A-8353582	15	81504446	0.000101112	-0.0122533	0.00313314	0.000101112	0.143462				0
rs4782019	SNP_A-8316763	16	17232934	0.000101695	0.0211074	0.00502433	2.59e-05	0.049652	-0.0507198	0.0903872	0.571376	0.000928505
rs2878293	SNP_A-4244889	18	37718102	0.000102407	-0.00864682	0.00223005	0.000102407	0.365922				0
rs10979461	SNP_A-2297891	9	110544775	0.000103674	0.00820051	0.00211565	0.000103674	0.476787				0
rs970761	SNP_A-4266398	7	66763047	0.000103758	-0.00855516	0.00224637	0.000139386	0.338928	-0.105251	0.052431	0.0444475	0.0027933
rs17278712	SNP_A-2266844	14	43510836	0.0001047	0.0121448	0.00311906	0.0001047	0.131653				0
rs4745730	SNP_A-2204530	10	75463378	0.000104961	-0.00830701	0.002145	0.000104961	0.499534				0
rs16933674	SNP_A-2216322	8	68858195	0.000104962	0.0145428	0.0034351	2.49e-05	0.107592	-0.0489206	0.0900072	0.581361	0.000931966
rs11728216	SNP_A-8543035	4	5281907	0.000105903	-0.0154148	0.00397742	0.000105903	0.0776022				0
rs12637240	SNP_A-8649555	3	24947402	0.000106205	0.0181678	0.00468913	0.000106205	0.053389				0
rs11046274	SNP_A-8449512	12	22092183	0.000106292	0.0108178	0.00279658	0.000106292	0.185185				0
rs4805964	SNP_A-4296996	19	39159800	0.000106609	-0.00870234	0.00224844	0.000106609	0.314591				0
rs6035140	SNP_A-1945620	20	1884292	0.000106849	-0.00840328	0.00217126	0.000106849	0.42658				0
rs9900143	SNP_A-8594356	17	16722995	0.000107023	0.00831424	0.00214563	0.000107023	0.441914				0
rs17044682	SNP_A-2135222	2	23114417	0.000107616	0.013654	0.0035262	0.000107616	0.106413				0
rs2073250	SNP_A-8524786	14	36137058	0.000107619	0.0142574	0.0036808	0.000107619	0.097493				0
rs1962050	SNP_A-8305938	7	65877443	0.0001079	0.00977152	0.00236213	3.44e-05	0.263378	-0.0942028	0.0871041	0.275278	0.000930233
rs6944374	SNP_A-8336904	7	65324364	0.000108213	0.00956121	0.00247121	0.000108213	0.242682				0
rs8057585	SNP_A-2164465	16	27227870	0.000109723	-0.00355461	0.00208954	0.0871118	0.480725	0.367418	0.0923589	6.77e-05	0.000929368
rs873454	SNP_A-2297700	4	79209253	0.000109773	0.00890581	0.00230719	0.000109773	0.303621				0
rs12537823	SNP_A-8682795	7	65358319	0.000109938	-0.00926651	0.00239894	0.000109938	0.259311				0
rs10800784	SNP_A-8599558	1	199732680	0.00011045	-0.00986592	0.00230356	2.01e-05	0.30712	0.0189131	0.0899788	0.832765	0.000930233
rs7012943	SNP_A-2168413	8	87675164	0.000111147	-0.0113806	0.00294993	0.000111147	0.157156				0
rs1160462	SNP_A-2155249	20	7729590	0.000111242	-0.0102926	0.00266894	0.000111242	0.191272				0
rs1843546	SNP_A-8356834	11	12110439	0.00011211	-0.00886235	0.00221275	6.31e-05	0.438637	-0.130483	0.0924464	0.158502	0.000932836
rs7903482	SNP_A-8487667	10	31498157	0.000112716	-0.0124229	0.0032227	0.000112716	0.121469				0
rs17326999	SNP_A-4242586	2	178068321	0.000113081	0.0118518	0.00324749	0.000251869	0.121352	0.0265183	0.0182689	0.148134	0.0102804
rs6577357	SNP_A-2151960	1	103361853	0.000113412	0.0131212	0.00352639	0.000198246	0.105828	0.082697	0.0401926	0.0386895	0.00186741
rs4129893	SNP_A-8519839	8	119587371	0.000113756	0.0134106	0.00346614	0.000113756	0.0999071				0
rs9483757	SNP_A-4202355	6	135200226	0.000115396	0.00239507	0.00214758	0.265321	0.427842	0.381043	0.0922537	3.57e-05	0.000928505
rs298730	SNP_A-8581976	1	222907867	0.000116422	-0.0107997	0.00278695	0.000116422	0.184358				0
rs13298550	SNP_A-8370354	9	28327698	0.000116746	0.0202103	0.00503683	5.81e-05	0.0475303	0.112559	0.0674745	0.0941031	0.0018622
rs7862708	SNP_A-8682707	9	104033336	0.000116883	0.0158497	0.00410561	0.000116883	0.0734201				0
rs4890257	SNP_A-1940390	18	39446211	0.00011773	0.00814747	0.00237459	0.000582403	0.266698	0.0692048	0.0300974	0.0211928	0.00372093
rs7336515	SNP_A-8476217	13	111578545	0.000118557	0.0188396	0.00463666	4.67e-05	0.0616534	0.125263	0.0873822	0.149893	0.000933707
rs11713820	SNP_A-2313509	3	15841594	0.000119304	0.0095226	0.00246055	0.000119304	0.251394				0
rs11752655	SNP_A-1875742	6	135202002	0.0001204	0.0023043	0.00214223	0.282322	0.425986	0.38094	0.0922581	3.59e-05	0.000928505
rs1020605	SNP_A-8682069	2	12314886	0.000121381	0.00332184	0.00311069	0.282428	0.137867	-0.385747	0.0924543	2.97e-05	0.000931099
rs16897706	SNP_A-2072425	4	18460948	0.000122091	0.0158881	0.00413533	0.000122091	0.0698324				0
rs11618616	SNP_A-8493173	13	44533321	0.000122647	-0.0138773	0.0036207	0.000122647	0.101687				0
rs778720	SNP_A-8682650	7	65483710	0.000123918	0.00949772	0.0024783	0.000123918	0.242991				0
rs4748919	SNP_A-8593695	10	24274835	0.000124626	0.00810553	0.00215624	0.000175201	0.416126	0.0562543	0.0280026	0.0444691	0.0027881
rs17083326	SNP_A-1895340	4	54264236	0.00012473	-0.0142614	0.00370001	0.00012473	0.093779				0
rs17086130	SNP_A-8501996	18	68316360	0.000127094	-0.0133005	0.00328992	5.08e-05	0.140031	0.0614292	0.0393336	0.116641	0.00731452
rs2375268	SNP_A-8412078	1	64842549	0.00012849	0.00806122	0.0021072	0.00012849	0.494884				0
rs4689788	SNP_A-4196330	4	7638324	0.000128819	0.0132627	0.00358874	0.000213917	0.0909513	0.169775	0.0901015	0.0594352	0.000928505
rs7567643	SNP_A-2101029	2	12333391	0.000128819	0.00378817	0.0037068	0.30845	0.0808926	-0.376157	0.0923328	4.54e-05	0.000929368
rs16967263	SNP_A-1951655	13	105222641	0.00012889	0.00645329	0.00402145	0.105133	0.0737819	0.369303	0.0925418	6.39e-05	0.000928505
rs12165121	SNP_A-1906031	19	35655570	0.000129568	-0.0081652	0.00213463	0.000129568	0.498141				0
rs11009507	SNP_A-1959027	10	34065047	0.00012988	-0.0174876	0.00457795	0.00012988	0.0561746				0
rs11864540	SNP_A-8560510	16	82348766	0.000130313	0.0112669	0.00272323	3.39e-05	0.209842	0.0175433	0.0207721	0.401198	0.0121723
rs10754960	SNP_A-4221919	2	12335521	0.000130475	-0.00207579	0.00209449	0.31448	0.471409	-0.380282	0.0923239	3.74e-05	0.000929368
rs9324842	SNP_A-8507314	5	155102030	0.000130783	0.00940576	0.00225234	2.88e-05	0.350836	0.0172937	0.0314013	0.574924	0.0018622
rs10027876	SNP_A-8459989	4	16883076	0.000131037	-0.0147477	0.00351118	2.61e-05	0.108585	0.0222932	0.0924652	0.806072	0.000928505
rs11206729	SNP_A-8553416	1	56289012	0.000131118	0.0127282	0.00333415	0.000131118	0.117456				0
rs972010	SNP_A-8333883	21	15728900	0.000131153	-0.00919392	0.00216882	2.42e-05	0.498818	0.0121766	0.040458	0.765372	0.00189394
rs7247652	SNP_A-8393566	19	36715023	0.000131986	0.0108204	0.002832	0.000131986	0.164651				0
rs4477688	SNP_A-2146680	16	82171973	0.000133479	0.0082998	0.00217702	0.000133479	0.407685				0
rs10513167	SNP_A-8283946	9	114445619	0.000133672	-0.0161266	0.00385022	2.76e-05	0.0805709	0.0185249	0.0193672	0.332567	0.0195167
rs9428070	SNP_A-1917154	1	88610982	0.000135187	-0.0143022	0.00374409	0.000135187	0.0888372				0
rs12420200	SNP_A-8478427	11	116503516	0.000136775	-0.0152176	0.00399324	0.000136775	0.0846008				0
rs16978523	SNP_A-8440850	18	41929062	0.000137086	-0.0150144	0.00394615	0.000137086	0.078972				0
rs1385993	SNP_A-4287938	12	126416960	0.00013753	0.0198144	0.00520844	0.00013753	0.0446097				0
rs13281953	SNP_A-8300627	8	14966848	0.000137777	-0.00817558	0.00214947	0.000137777	0.470752				0
rs16857596	SNP_A-2031551	1	230740249	0.000139256	-0.0165987	0.0043558	0.000139256	0.0654596				0
rs12623366	SNP_A-1787454	2	12319918	0.000140757	0.00212011	0.00233326	0.358412	0.321876	-0.382353	0.0923398	3.41e-05	0.000928505
rs8073015	SNP_A-8562147	17	64172596	0.000142735	-0.0137318	0.00361745	0.000142735	0.100836				0
rs207968	SNP_A-1938621	15	90442434	0.000143944	-0.0111612	0.00292311	0.000143944	0.144455				0
rs4965245	SNP_A-8344394	15	97825915	0.000147332	-0.00884544	0.00217393	4.78e-05	0.409958	-0.0776912	0.0868885	0.366181	0.000930233
rs1328088	SNP_A-8595245	13	105265845	0.00014933	-0.00511744	0.00340981	0.132079	0.110593	0.354646	0.0924046	0.000120623	0.000933707
rs16828677	SNP_A-2171813	3	179039590	0.000152146	-0.10189	0.026935	0.000152146	0.00140056				0
rs11159121	SNP_A-8422660	14	74735782	0.000152579	-0.00810937	0.00213647	0.000152579	0.364903				0
rs3732728	SNP_A-2085153	3	15272958	0.000153428	-0.00920005	0.00242894	0.000153428	0.275302				0
rs10993637	SNP_A-2199916	9	92504026	0.000155386	-0.0195607	0.0051748	0.000155386	0.0466418				0
rs7917711	SNP_A-8587587	10	4524369	0.000155605	0.00985833	0.00236348	2.99e-05	0.298792	-0.0222972	0.0615082	0.712254	0.00185701
rs6016881	SNP_A-8624287	20	40789088	0.000156122	-0.0174103	0.00461376	0.000156122	0.0512104				0
rs3786804	SNP_A-8317848	19	35655345	0.000157761	-0.00796696	0.00206001	0.0001085	0.492579	0.0707628	0.0461687	0.125231	0.000928505
rs2380426	SNP_A-1931993	2	12316501	0.000158358	-0.00225697	0.00285983	0.428869	0.17047	-0.377988	0.0923489	4.19e-05	0.000931099
rs6442884	SNP_A-2302439	3	4444949	0.000158691	-0.00824031	0.00218555	0.000158691	0.396632				0
rs2371079	SNP_A-8577550	2	211346799	0.000158716	0.0151651	0.00402115	0.000158716	0.0785316				0
rs9521345	SNP_A-8298522	13	108837906	0.000159034	0.00886879	0.00218829	5.18e-05	0.383078	-0.0900455	0.0867946	0.295565	0.000929368
rs237102	SNP_A-8571881	20	5765533	0.000162347	-0.00982695	0.00261043	0.000162347	0.255814				0
rs13250852	SNP_A-8440466	8	1854203	0.000162543	-0.0097336	0.00257349	0.000162543	0.210037				0
rs978826	SNP_A-4225956	3	7453305	0.000162743	0.0117116	0.00311256	0.000162743	0.151628				0
rs12597394	SNP_A-2262924	16	81733188	0.00016388	0.00817669	0.0023892	0.000618805	0.300047	0.20573	0.0896976	0.0221569	0.000932836
rs7024722	SNP_A-1957680	9	661186	0.000164255	0.0086276	0.00372048	0.0197184	0.0879433	0.0546214	0.0187179	0.00346305	0.0113636
rs4934636	SNP_A-8290897	10	34826697	0.00016741	0.0118568	0.00315176	0.00016741	0.136872				0
rs4623507	SNP_A-2279481	9	70582696	0.000169292	-0.022239	0.00592724	0.000169292	0.0348513				0
rs10129926	SNP_A-8571499	14	54175571	0.000169989	0.0144993	0.00386519	0.000169989	0.0793872				0
rs3857685	SNP_A-8627047	7	65580317	0.000172119	0.0103454	0.00249251	3.29e-05	0.233566	0.0320013	0.0927788	0.726979	0.000932836
rs1534682	SNP_A-8333531	2	177640483	0.000172214	-0.00810068	0.00215851	0.000172214	0.421541				0
rs6720800	SNP_A-2203023	2	12319436	0.000173497	-0.00150623	0.00231962	0.509508	0.341702	-0.381382	0.0923903	3.6e-05	0.000929368
rs1332281	SNP_A-1945590	10	110262286	0.000174022	0.00359141	0.00213897	0.0922557	0.474222	0.33528	0.0885093	0.000155122	0.000928505
rs158472	SNP_A-1792292	16	12333981	0.000174977	-0.0142566	0.00378675	0.000174977	0.0799257				0
rs12879626	SNP_A-4241615	14	33790885	0.000175069	0.0104881	0.00279837	0.000175069	0.191053				0
rs1492505	SNP_A-8468077	4	40067907	0.000175171	-0.0101098	0.00268418	0.000175171	0.192127				0
rs7013782	SNP_A-8557742	8	14732258	0.000177611	-0.00972378	0.00241334	5.5e-05	0.277073	-0.00512287	0.0144037	0.72171	0.0218471
rs4318601	SNP_A-8595819	4	156275760	0.000178002	-0.0148797	0.00397918	0.000178002	0.0793872				0
rs16858543	SNP_A-1781578	2	12320731	0.00017883	-0.0024772	0.00412248	0.545932	0.0771017	-0.3771	0.0923388	4.36e-05	0.000928505
rs7320321	SNP_A-8389716	13	105089064	0.00017965	-0.00304195	0.00216357	0.15777	0.44119	-0.356765	0.0924301	0.000110045	0.000929368
rs9496556	SNP_A-2289266	6	143647925	0.000179842	0.0159652	0.00427138	0.000179842	0.0701021				0
rs720388	SNP_A-8334739	2	6986378	0.000179883	0.0087067	0.00232924	0.000179883	0.29907				0
rs6771218	SNP_A-8688614	3	68850081	0.000180229	0.0130492	0.00348998	0.000180229	0.109302				0
rs7669167	SNP_A-8583226	4	93193555	0.000180524	0.000790377	0.00215326	0.709232	0.455903	0.381223	0.0919376	3.32e-05	0.000933707
rs7742280	SNP_A-4280592	6	143637853	0.000181548	-0.0147802	0.00395767	0.000181548	0.0839658				0
rs7239759	SNP_A-8303747	18	55195690	0.000181914	0.00856958	0.00228823	0.000181914	0.295539				0
rs1478581	SNP_A-8415646	2	218000897	0.000182716	-0.00988953	0.00263543	0.000182716	0.184944				0
rs6432275	SNP_A-2302296	2	12335983	0.000182769	0.00205921	0.00341873	0.547789	0.099674	-0.377548	0.0924014	4.32e-05	0.000931099
rs16967391	SNP_A-4298429	13	105258256	0.000183153	-0.0055844	0.00405257	0.164425	0.0738504	0.354093	0.0925874	0.000127542	0.000929368
rs1901851	SNP_A-8684561	2	12319374	0.000184592	0.00146378	0.00250125	0.557363	0.268281	-0.378406	0.092351	4.11e-05	0.000931099
rs2164876	SNP_A-8446428	2	12348079	0.000185564	-0.00188298	0.00351626	0.581541	0.101813	-0.383223	0.0926613	3.47e-05	0.000929368
rs10215226	SNP_A-8488534	7	33599968	0.000185889	0.0111242	0.00298352	0.000185889	0.151229				0
rs153916	SNP_A-4277321	5	95062456	0.000186482	-0.00840571	0.00223028	0.000186482	0.416045				0
rs16851704	SNP_A-4220883	3	142935049	0.000186752	0.0180591	0.00439327	3.92e-05	0.0655509	0.0251018	0.0866945	0.768137	0.000930233
rs16858622	SNP_A-8580621	2	12357652	0.000186875	-0.0033289	0.00550286	0.54347	0.0397382	-0.381509	0.0925507	3.7e-05	0.000934579
rs2288014	SNP_A-2279713	16	56885275	0.000187632	-0.0138642	0.00371882	0.000187632	0.084494				0
rs12989835	SNP_A-8495865	2	12326492	0.000187717	-0.00213667	0.00367737	0.573642	0.0894614	-0.380213	0.0923098	3.77e-05	0.00093633
rs6877440	SNP_A-1799506	5	109071966	0.000190324	0.00917057	0.00246268	0.000190324	0.245125				0
rs4635820	SNP_A-8334574	4	101774068	0.000191214	0.012779	0.00351355	0.000263973	0.103545	0.0946573	0.0397038	0.01722	0.00280374
rs7340478	SNP_A-8379650	2	17134614	0.000191409	-0.0106649	0.00286213	0.000191409	0.15424				0
rs829573	SNP_A-4204954	2	30536134	0.000191753	-0.0104798	0.00281268	0.000191753	0.181395				0
rs4946713	SNP_A-1838831	6	106480708	0.000192643	-0.00844888	0.00226781	0.000192643	0.32637				0
rs11637891	SNP_A-8641607	15	55678186	0.000194801	0.0145964	0.010723	0.170615	0.00935016	-0.346387	0.0931667	0.000194978	0.000934579
rs970692	SNP_A-8392920	5	39730262	0.000196928	-0.00783156	0.00210579	0.000196928	0.498606				0
rs6771606	SNP_A-2257487	3	7060713	0.00019731	0.0084283	0.00226939	0.00019731	0.337361				0
rs9922449	SNP_A-2206544	16	81731393	0.000203095	0.00726948	0.00216482	0.000770352	0.440205	0.204703	0.0895381	0.02253	0.000930233
rs8114946	SNP_A-4214671	20	19267384	0.000203898	0.00878	0.00236785	0.000203898	0.279535				0
rs9903956	SNP_A-8508176	17	51743823	0.000204084	-0.00787612	0.00212305	0.000204084	0.409471				0
rs6596510	SNP_A-4234356	5	101985265	0.000204219	-0.0114701	0.00309539	0.000204219	0.141061				0
rs11773681	SNP_A-8483456	7	7638187	0.000205527	0.00937823	0.00230392	4.54e-05	0.370766	0.0418853	0.0902847	0.636988	0.000928505
rs10188552	SNP_A-2248385	2	12338441	0.000206107	-0.000766065	0.00234821	0.742998	0.302466	-0.378903	0.0923734	4.04e-05	0.000930233
rs12105920	SNP_A-8526140	2	12337787	0.000208878	-0.00101696	0.00387096	0.790437	0.0860065	-0.378232	0.0923926	4.18e-05	0.000929368
rs2178998	SNP_A-4215540	21	15161808	0.000209372	-0.00845944	0.00228619	0.000209372	0.329926				0
rs9287745	SNP_A-1900606	2	12339053	0.000209829	-0.000554001	0.00225467	0.804089	0.350535	-0.379103	0.0923412	3.98e-05	0.000929368
rs9494087	SNP_A-1878573	6	135205436	0.000212222	-0.000399005	0.00269403	0.881398	0.206032	0.379681	0.0923963	3.91e-05	0.000928505
rs4669836	SNP_A-1962148	2	12350942	0.000212543	0.000254185	0.00232211	0.906216	0.295105	-0.379227	0.0923444	3.96e-05	0.000931966
rs1328086	SNP_A-8595227	13	105256804	0.000212601	0.00387436	0.00302596	0.198008	0.14053	0.3552	0.0926075	0.000121774	0.000931099
rs829584	SNP_A-1962531	2	30530779	0.000213129	0.0104338	0.00281969	0.000213129	0.178873				0
rs7783779	SNP_A-2065427	7	65434061	0.000213654	0.0100733	0.00245235	3.94e-05	0.240689	0.0190928	0.0670818	0.780401	0.00186393
rs6710595	SNP_A-2082981	2	12351809	0.000213654	0.000163321	0.00230504	0.953146	0.302564	-0.379323	0.0923428	3.94e-05	0.000931966
rs6720882	SNP_A-8460078	2	34117605	0.00021378	-0.01134	0.00276753	4.03e-05	0.172943	-0.0139969	0.0528624	0.787007	0.00278552
rs723504	SNP_A-1962147	2	12348891	0.000213936	0.000351947	0.00245275	0.88981	0.240353	-0.37917	0.0923396	3.96e-05	0.000929368
rs6761842	SNP_A-4261741	2	12351701	0.000214742	0.000239349	0.00225772	0.913968	0.34728	-0.379037	0.0923388	3.99e-05	0.000929368
rs11681455	SNP_A-1909190	2	12339159	0.000215725	-0.000358497	0.00527413	0.937685	0.0446304	-0.379366	0.0924643	4.01e-05	0.000929368
rs6761857	SNP_A-1962150	2	12351728	0.000217684	-4.41e-05	0.00237786	1	0.277338	-0.378987	0.092359	4.01e-05	0.000930233
rs7790859	SNP_A-1844014	7	132023744	0.000218887	-0.0092799	0.00251633	0.000218887	0.257782				0
rs11009804	SNP_A-8307888	10	34814302	0.000219592	0.0112482	0.00303977	0.000219592	0.149016				0
rs527970	SNP_A-4266707	10	749276	0.000220385	0.0112047	0.00303977	0.000220385	0.138785				0
rs1152862	SNP_A-8511616	3	190691914	0.000220704	0.00779445	0.00211417	0.000220704	0.422791				0
rs4679533	SNP_A-4223536	3	60342570	0.000221476	0.00966957	0.00256089	0.000165241	0.22119	0.0798757	0.0462135	0.0839245	0.000930233
rs404639	SNP_A-2039699	5	22717211	0.000223178	-0.0102427	0.00297294	0.000549171	0.169866	-0.0688243	0.0333688	0.0380096	0.00481232
rs12641471	SNP_A-8397983	4	149359214	0.00022327	-0.00763826	0.00207319	0.00022327	0.441806				0
rs7036403	SNP_A-4267430	9	26027837	0.000224345	-0.017067	0.0046242	0.000224345	0.0580855				0
rs1917563	SNP_A-2160053	7	65053082	0.000224905	0.00844289	0.00225836	0.000178272	0.338256	0.153379	0.0893687	0.0846361	0.000953289
rs16960341	SNP_A-2234163	15	45997010	0.000225282	-0.0122419	0.00751204	0.106366	0.01983	0.105548	0.0258634	4.58e-05	0.0169014
rs2651558	SNP_A-2085977	4	101724471	0.000226142	0.00926936	0.00251845	0.000226142	0.231891				0
rs4809480	SNP_A-2310426	20	60777875	0.000226546	-0.0264083	0.00673754	8.6e-05	0.0293569	-0.0490585	0.0637662	0.436549	0.0018622
rs11242959	SNP_A-8714644	6	4519439	0.000227151	0.0177261	0.00481945	0.000227151	0.0465983				0
rs10026043	SNP_A-4197849	4	21016192	0.000227783	0.00835082	0.00226956	0.000227783	0.26306				0
rs2641396	SNP_A-8648359	11	4554225	0.000232814	-0.00811744	0.00220872	0.000232814	0.404896				0
rs1675131	SNP_A-1906663	11	61652317	0.000232823	-0.00825272	0.00224633	0.000232823	0.370457				0
rs17043147	SNP_A-8455896	4	112506648	0.000233021	0.0208917	0.00569103	0.000233021	0.0330233				0
rs12712105	SNP_A-1936788	2	101431682	0.000236085	-0.00320696	0.00269194	0.230454	0.19647	0.362406	0.092467	8.64e-05	0.000929368
rs11627968	SNP_A-2090914	14	36114849	0.00023727	-0.0140733	0.00382962	0.00023727	0.0928505				0
rs7855268	SNP_A-2286777	9	105844630	0.00023851	-0.0102536	0.00279693	0.00023851	0.173023				0
rs4263026	SNP_A-1797347	18	71438977	0.000238943	0.013011	0.00355042	0.000238943	0.0999071				0
rs2453098	SNP_A-8299943	15	55692369	0.000241766	-0.00301023	0.00259159	0.250368	0.226478	-0.362074	0.0926877	9.1e-05	0.00094518
rs7194152	SNP_A-8299881	16	23751956	0.000242232	-0.0141408	0.00386146	0.000242232	0.086351				0
rs10277926	SNP_A-8512997	7	33595938	0.000242257	-0.0108014	0.00295011	0.000242257	0.153023				0
rs2714610	SNP_A-8670071	7	66778682	0.000243276	-0.00970145	0.00245211	7.7e-05	0.271194	-0.0453111	0.0407108	0.265012	0.0046729
rs7161441	SNP_A-1793671	14	100582998	0.000243632	0.00820964	0.0022372	0.000243632	0.342154				0
AFFX-SNP_6138600__rs7783779	AFFX-SNP_6138600	7	65434061	0.000244035	0.0100126	0.0024572	4.53e-05	0.239981	0.0183404	0.0670962	0.78895	0.00186567
rs11823854	SNP_A-8702753	11	115002122	0.000244437	0.0190624	0.00520586	0.000244437	0.0446512				0
rs1544671	SNP_A-8378652	12	15143407	0.000247682	0.00885255	0.00242203	0.000247682	0.274884				0
rs10149330	SNP_A-8280132	14	47780900	0.000248945	-0.00470386	0.00332395	0.156728	0.117373	0.33457	0.0882739	0.000153273	0.000931099
rs560759	SNP_A-2283185	13	91143276	0.000249232	0.00818502	0.00223857	0.000249232	0.314763				0
rs10083519	SNP_A-2188203	14	40174573	0.000250082	0.00348942	0.00241887	0.146402	0.293079	0.34258	0.0886464	0.000113639	0.000928505
rs4766196	SNP_A-8711108	12	3993346	0.000250109	0.0161967	0.00442828	0.000250109	0.0639313				0
rs2453096	SNP_A-8319178	15	55691413	0.000252012	-0.0030471	0.00264935	0.250992	0.210919	-0.360756	0.0925562	9.44e-05	0.000932836
rs2587412	SNP_A-8647401	18	61693487	0.000252337	-0.00922458	0.00252698	0.000252337	0.234804				0
rs709597	SNP_A-8670068	7	65463418	0.000253878	0.00865875	0.00237216	0.000253878	0.268622				0
rs2893030	SNP_A-2262515	7	21109371	0.000254575	-0.0218767	0.00598557	0.000254575	0.0325279				0
rs17820515	SNP_A-8302812	15	55666602	0.000258275	-0.0054145	0.00466394	0.251104	0.0537132	-0.36531	0.0926618	7.87e-05	0.000933707
rs7898730	SNP_A-4280441	10	23853461	0.000259201	0.0114868	0.00313234	0.000259201	0.136026				0
rs1203734	SNP_A-2158098	7	40724725	0.000259538	0.00775494	0.00212742	0.000259538	0.427442				0
rs11988807	SNP_A-8351396	8	3151892	0.000263113	-0.00831482	0.00228206	0.000263113	0.307009				0
rs9586980	SNP_A-8595523	13	105239483	0.000264212	-0.00495691	0.0045272	0.275269	0.0612529	0.355089	0.0925745	0.00012145	0.000928505
rs10757716	SNP_A-2119717	9	28194063	0.00026446	-0.0143333	0.00393987	0.00026446	0.0851466				0
rs7336890	SNP_A-8548692	13	53845954	0.000265696	0.0182995	0.00502	0.000265696	0.0479846				0
rs539526	SNP_A-1986850	6	92462813	0.000266228	0.00819851	0.00209521	8.9e-05	0.464219	0.0467453	0.0434449	0.278	0.000930233
rs9559249	SNP_A-1905518	13	107555664	0.000268045	0.0484473	0.0132298	0.000247394	0.00656969	0.099522	0.032006	0.00181784	0.00752587
rs13206706	SNP_A-8303443	6	6296729	0.000268395	-0.00935753	0.00257452	0.000268395	0.217148				0
rs9543493	SNP_A-8456991	13	73401666	0.000269168	-0.0114714	0.00315389	0.000269168	0.134169				0
rs1344817	SNP_A-8550292	3	150785220	0.000269336	0.00843217	0.00232042	0.000269336	0.336304				0
rs3895896	SNP_A-8432683	11	119466746	0.00027007	-0.00831757	0.0022847	0.00027007	0.318054				0
rs10848990	SNP_A-1948106	12	4140102	0.000270415	0.0107994	0.00296821	0.000270415	0.153668				0
rs1436751	SNP_A-2161183	1	64836928	0.000271119	0.00770117	0.00211598	0.000271119	0.45539				0
rs17053580	SNP_A-8696198	6	134581647	0.000272318	-0.00929609	0.0025604	0.000272318	0.203807				0
rs7563596	SNP_A-2026488	2	139446379	0.000272344	0.00705965	0.00214673	0.00100869	0.423579	0.176058	0.0655663	0.00725531	0.00186567
rs1144125	SNP_A-8456725	3	101833435	0.000272612	-0.00583023	0.00221532	0.00879411	0.356772	0.314572	0.0971051	0.00114959	0.000944287
rs2060719	SNP_A-2132762	7	128118328	0.00027404	-0.018431	0.00506722	0.00027404	0.042247				0
rs6578951	SNP_A-2001686	11	8277704	0.000274657	0.00969955	0.00267323	0.000274657	0.189591				0
rs7859895	SNP_A-1845023	9	105836552	0.000274713	0.0101534	0.00279784	0.000274713	0.173327				0
rs17105399	SNP_A-8478377	10	125249909	0.000275619	0.0177459	0.00488523	0.000275619	0.0524605				0
rs2275887	SNP_A-2027271	9	21007828	0.000276938	0.0121821	0.00335967	0.000276938	0.124881				0
rs10240330	SNP_A-8542717	7	113223778	0.000277111	0.0135937	0.0037441	0.000277111	0.0883178				0
rs907025	SNP_A-8407243	16	9196739	0.000277467	0.0104803	0.00329943	0.00142204	0.129032	-0.232937	0.0956444	0.0143936	0.000962464
rs887344	SNP_A-8503491	5	149529215	0.000277821	-0.00874123	0.0024038	0.000277821	0.28273				0
rs17649611	SNP_A-8714802	18	3814077	0.000278175	-0.00985471	0.00271648	0.000278175	0.19052				0
rs1752739	SNP_A-4285071	13	112054943	0.000278328	-0.00861619	0.00237688	0.000278328	0.225094				0
rs7613447	SNP_A-8558887	3	4742262	0.000278585	0.00768869	0.00211407	0.000278585	0.458217				0
rs702616	SNP_A-2120995	5	53257787	0.000282172	-0.0651475	0.0179894	0.000282172	0.00371402				0
rs6956689	SNP_A-2099925	7	7106591	0.000283468	-0.00772232	0.00213307	0.000283468	0.372795				0
rs16874580	SNP_A-1980411	5	5074796	0.00028462	0.0117848	0.00324798	0.00028462	0.118849				0
rs6995653	SNP_A-8650441	8	117551372	0.00028854	-0.010688	0.00295439	0.00028854	0.14684				0
rs3983696	SNP_A-2270808	12	15015139	0.000288555	0.00790078	0.00217261	0.000288555	0.3974				0
rs5765659	SNP_A-8711813	22	44614125	0.000288613	0.00961765	0.00265655	0.000288613	0.198694				0
rs10968708	SNP_A-8465036	9	2865055	0.000288924	-0.00821963	0.00225702	0.000288924	0.356145				0
rs3934024	SNP_A-8493285	10	17026816	0.000292498	-0.0184769	0.00511484	0.000292498	0.0464684				0
rs17117501	SNP_A-8366621	10	90969073	0.000293479	-0.0107901	0.00298642	0.000293479	0.13987				0
rs11128762	SNP_A-2257337	3	15858443	0.000293626	-0.0107832	0.00297243	0.000293626	0.151628				0
rs7875774	SNP_A-1953688	9	1315139	0.000300274	-0.00900055	0.00249649	0.000300274	0.234912				0
rs17145445	SNP_A-2106965	6	9083487	0.000301523	-0.0132029	0.00364858	0.000301523	0.0901487				0
rs3867426	SNP_A-8294571	5	133491168	0.000305115	-0.18897	0.0480187	7.99e-05	0.000466418	0.153312	0.0658873	0.019397	0.0037244
rs2587436	SNP_A-8469208	18	61716443	0.000306577	0.0101521	0.0028196	0.000306379	0.166047	0.0741606	0.0442242	0.092091	0.000931099
rs229752	SNP_A-2241248	14	44366800	0.000308261	-0.0221484	0.00615488	0.000308261	0.0297674				0
rs11249232	SNP_A-8624127	1	25204172	0.000308921	0.00825668	0.00234781	0.000419414	0.340898	0.0707657	0.0401841	0.0781368	0.00471698
rs2239074	SNP_A-2237732	12	2408810	0.000309181	0.0123822	0.00332602	0.000192403	0.119591	-0.132265	0.0922275	0.151422	0.000930233
rs885211	SNP_A-2199804	3	56422909	0.000310203	-0.00761008	0.0021148	0.000310203	0.469331				0
rs1181763	SNP_A-8559641	7	140793710	0.00031346	0.0102369	0.00284836	0.00031346	0.177074				0
rs7322718	SNP_A-2215580	13	105259754	0.000313677	0.00203828	0.00218381	0.357379	0.483527	0.359946	0.0924366	9.59e-05	0.000928505
rs17131839	SNP_A-2280844	11	72508144	0.000315582	-0.0294829	0.00810803	0.000315582	0.0167442				0
rs7978415	SNP_A-8307070	12	15014735	0.00031649	0.00784025	0.00216996	0.00031649	0.397864				0
rs237096	SNP_A-2293429	20	5767844	0.00031655	-0.00882427	0.00245652	0.00031655	0.276487				0
rs821497	SNP_A-4193285	2	238617286	0.000317019	0.00989255	0.00274598	0.000317019	0.189944				0
rs2102528	SNP_A-2214653	4	4682136	0.00031888	0.00814461	0.00226898	0.00031888	0.370474				0
rs12189449	SNP_A-8454890	5	2788161	0.000319767	-0.0254343	0.00706662	0.000319767	0.023743				0
rs3852922	SNP_A-8543674	20	53443077	0.000320081	0.013798	0.00384281	0.000320081	0.086351				0
rs10950050	SNP_A-8422227	7	65877023	0.000321081	-0.009337	0.00241678	0.000108659	0.246626	-0.094024	0.087392	0.277766	0.000930233
rs304850	SNP_A-2218927	5	152734336	0.000321311	-0.0114114	0.00317963	0.000321311	0.14093				0
rs11101326	SNP_A-8406292	10	49332496	0.000323241	0.0130252	0.00363219	0.000323241	0.0947955				0
rs9863289	SNP_A-8590747	3	59932854	0.000323787	-0.0173448	0.00483192	0.000323787	0.0506506				0
rs17247373	SNP_A-2078663	2	2114316	0.00032389	-0.0241253	0.00672771	0.000322539	0.0229995	0.138413	0.0920586	0.130737	0.000958773
rs12666281	SNP_A-8545101	7	145258220	0.000324744	-0.0110465	0.00308148	0.000324744	0.1329				0
rs6530805	SNP_A-2263239	8	14717509	0.000325539	-0.00861666	0.00238735	0.000294541	0.266854	-0.0203708	0.0163981	0.212322	0.012299
rs17138062	SNP_A-1904211	7	65064572	0.000327283	-0.010071	0.00252866	6.58e-05	0.237674	0.0248855	0.0653578	0.705072	0.0018622
rs921637	SNP_A-8509576	2	80112935	0.000330413	-0.00842761	0.00234937	0.000330413	0.295412				0
rs4769041	SNP_A-8647839	13	30066109	0.000331179	-0.0100298	0.00280197	0.000331179	0.168238				0
AFFX-SNP_12135006__rs437932	AFFX-SNP_12135006	6	92486626	0.000332644	0.0109221	0.00274991	7.76e-05	0.191841	0.00708097	0.0399139	0.846483	0.00194553
rs12493197	SNP_A-8702474	3	24894204	0.000333242	0.0146876	0.00472342	0.0018582	0.053839	0.0756737	0.0239915	0.00163095	0.0037594
rs9932942	SNP_A-8325213	16	81731461	0.000333864	-0.0069447	0.00216433	0.00131795	0.460214	0.20518	0.0895501	0.0222281	0.000930233
rs10978661	SNP_A-1898865	9	108658295	0.000335576	0.0201159	0.00562261	0.000335576	0.0386766				0
rs1181754	SNP_A-8633384	7	140789066	0.000335793	-0.00789999	0.00220854	0.000335793	0.370009				0
rs10508517	SNP_A-4213481	10	17037897	0.000336354	-0.0162608	0.00454917	0.000338944	0.0577819	0.0640987	0.0444533	0.147121	0.000932836
rs17373665	SNP_A-2094779	20	7119612	0.000337049	-0.0188586	0.00524802	0.000337049	0.0465116				0
rs12668378	SNP_A-8684874	7	53976764	0.000339108	-0.00909049	0.00285538	0.00139074	0.163721	0.0758368	0.0281672	0.00706534	0.00560224
rs16927208	SNP_A-1946438	10	71478524	0.000339391	-0.0255225	0.00714257	0.000339391	0.0227484				0
rs12474343	SNP_A-2251429	2	150200067	0.000339698	0.007517	0.00210388	0.000339698	0.405581				0
rs2245729	SNP_A-8408514	10	36766687	0.000339974	-0.0113594	0.00314567	0.000339974	0.134544				0
rs12420406	SNP_A-8304486	11	72539536	0.000341606	0.0315134	0.00871577	0.000341606	0.0135895				0
rs11789823	SNP_A-4257695	9	33046299	0.000342489	0.0119996	0.00336007	0.000342489	0.106047				0
rs1736023	SNP_A-2015410	21	15734753	0.000343984	-0.00877556	0.00218983	6.68e-05	0.390014	-0.00179677	0.0403921	0.941454	0.00188679
rs2241767	SNP_A-2078277	3	188053890	0.000344006	-0.0178361	0.00487565	0.000248484	0.0496981	-0.145944	0.0924069	0.115507	0.000928505
rs2739556	SNP_A-4301293	4	190974731	0.000347283	0.0127554	0.00367427	0.000520555	0.0892608	0.168081	0.0905078	0.0628442	0.000929368
rs4658732	SNP_A-2192033	1	243485054	0.0003482	0.00878717	0.00225728	9.65e-05	0.367565	-0.0442441	0.0681712	0.515398	0.00186046
rs8003296	SNP_A-2288627	14	98039917	0.000349339	0.00767197	0.00215123	0.000349339	0.467967				0
rs356135	SNP_A-8280458	9	96590316	0.000349909	-0.0101701	0.00282923	0.000349909	0.174419				0
rs7794930	SNP_A-8587435	7	65415981	0.00035008	0.00941481	0.00237455	7.15e-05	0.267907	0.0209394	0.0364533	0.567285	0.0027959
rs7792017	SNP_A-8411612	7	114430164	0.000351101	0.00835126	0.00234311	0.000351101	0.283505				0
rs28464882	SNP_A-4249279	7	28784420	0.000353069	0.00771408	0.00215559	0.000353069	0.449861				0
rs10734034	SNP_A-2067107	10	20923419	0.000353135	0.00906742	0.00254046	0.000353135	0.224698				0
rs4668589	SNP_A-2313095	2	8768268	0.000353342	0.0078467	0.0022025	0.000353342	0.409006				0
rs9685866	SNP_A-8548688	4	169370703	0.000355799	0.0135469	0.00347473	9.36e-05	0.104944	0.0196398	0.0477002	0.674758	0.00373832
rs1792942	SNP_A-2205766	11	61655137	0.000359661	-0.00835904	0.00233959	0.000359661	0.307083				0
rs11676372	SNP_A-2303860	2	19935993	0.000360316	0.0137895	0.00387602	0.000360316	0.0950951				0
rs11998973	SNP_A-1997255	9	96354636	0.000360347	0.0293304	0.00817484	0.000360347	0.0186567				0
rs11128760	SNP_A-4244040	3	15848411	0.000362497	-0.00895889	0.00250214	0.000362497	0.236965				0
rs10968773	SNP_A-2114969	9	28785700	0.00036303	-0.0123305	0.00346618	0.00036303	0.106413				0
rs2451181	SNP_A-8503856	15	55690167	0.000365036	0.00205108	0.00276787	0.460856	0.177427	-0.360859	0.0924532	9.23e-05	0.000928505
rs661059	SNP_A-1882401	18	7678140	0.00036609	0.00789122	0.00221172	0.00036609	0.379294				0
rs1908204	SNP_A-8301165	15	55670470	0.000366174	-0.00233776	0.0030287	0.450141	0.145863	-0.361012	0.0925856	9.39e-05	0.000934579
rs3786805	SNP_A-8452794	19	35655218	0.000368222	-0.00852134	0.00233523	0.000267181	0.31679	0.0742737	0.0461634	0.107502	0.000928505
rs9920308	SNP_A-8598978	15	55689523	0.000369156	0.00162171	0.00225094	0.467664	0.369131	-0.362053	0.0925101	8.84e-05	0.000929368
rs12648927	SNP_A-8366338	4	18486259	0.000369919	0.0139362	0.00391058	0.000369919	0.0789963				0
rs6929554	SNP_A-8296281	6	73320319	0.000370831	-0.00990367	0.00276035	0.000370831	0.171163				0
rs7591078	SNP_A-8640485	2	238669753	0.000370949	0.0127735	0.00359822	0.000370949	0.103721				0
rs12898868	SNP_A-2295506	15	69899972	0.000372749	0.00798021	0.00224215	0.000372749	0.425651				0
rs7762618	SNP_A-2111386	6	153614206	0.000372934	-0.00775686	0.00217779	0.000372934	0.400465				0
rs11069604	SNP_A-4296959	13	105257845	0.000374103	-0.00156941	0.00218811	0.481819	0.484919	0.360183	0.0924548	9.52e-05	0.000928505
rs10739825	SNP_A-8419716	9	103851948	0.00037468	-0.00881112	0.00248374	0.00037468	0.246248				0
rs9519797	SNP_A-4231663	13	105262937	0.000376644	-0.00155434	0.00218302	0.483645	0.482582	0.36011	0.092463	9.56e-05	0.000929368
rs634114	SNP_A-1836634	6	4031919	0.000378909	0.00145353	0.00209915	0.493348	0.465893	0.36128	0.0924558	9.06e-05	0.000928505
rs11763147	SNP_A-8697730	7	64964256	0.000379536	0.00857317	0.00222681	0.000113851	0.333959	0.0370511	0.0309888	0.234024	0.00376293
rs2391243	SNP_A-2295756	13	105218062	0.000381121	0.0017687	0.00262596	0.49876	0.192111	0.364567	0.0926162	8.05e-05	0.000928505
rs7178159	SNP_A-1878822	15	55681735	0.000381441	0.00201285	0.00275965	0.471597	0.183217	-0.361619	0.0925677	9.11e-05	0.000931966
rs2526325	SNP_A-8635481	17	31271331	0.000382131	0.0121919	0.00343934	0.000382131	0.108736				0
rs12555728	SNP_A-8448685	9	70597417	0.000382353	-0.0211195	0.00596169	0.000382353	0.0339219				0
rs17169908	SNP_A-8529817	7	145326016	0.000382795	-0.0117453	0.00303153	0.00010271	0.14684	-0.0227624	0.0454617	0.608428	0.000930233
rs6995224	SNP_A-2197270	8	20414886	0.000384008	0.00765706	0.00216255	0.000384008	0.423792				0
rs6051107	SNP_A-1812079	20	2605276	0.000384585	-0.00789589	0.0022298	0.000384585	0.321229				0
rs568434	SNP_A-1786592	1	14395767	0.000385257	-0.0190475	0.00537521	0.000385257	0.0418994				0
rs10932715	SNP_A-8321322	2	217968028	0.000385738	-0.0100038	0.00260347	0.000126568	0.185237	0.0339387	0.0322801	0.290171	0.00186046
rs11583080	SNP_A-8392744	1	81303327	0.000385836	0.0111659	0.00314962	0.000385836	0.130919				0
rs459233	SNP_A-8698315	1	30523266	0.000385899	0.00868592	0.00245347	0.000385899	0.281599				0
rs7992041	SNP_A-2274012	13	18469844	0.000387749	-0.0086633	0.00244704	0.000387749	0.269266				0
rs17239938	SNP_A-8390058	16	84636599	0.000388092	-0.010397	0.00293146	0.000388092	0.159027				0
rs741510	SNP_A-8635165	14	75640315	0.000389088	-0.0150512	0.00425282	0.000389088	0.0659851				0
rs10780505	SNP_A-2174348	9	83096327	0.000390752	0.00763404	0.00215365	0.000390752	0.453911				0
rs10980207	SNP_A-1864739	9	111913849	0.000391662	-0.00798969	0.00225926	0.000391662	0.314763				0
rs2973361	SNP_A-8677123	5	89453774	0.000392121	-0.0086727	0.00223027	9.82e-05	0.379972	0.0645156	0.0951358	0.494482	0.00093633
rs41401247	SNP_A-2147266	7	94519634	0.000392214	0.0101911	0.00287773	0.000392214	0.173059				0
rs6537801	SNP_A-8606196	1	114327075	0.000392942	-0.00997537	0.00281236	0.000392942	0.191346				0
rs12807322	SNP_A-2007194	11	4904736	0.000393607	-0.0134831	0.00356895	0.000152192	0.0953045	-0.0855546	0.0866557	0.324094	0.000930233
rs10500624	SNP_A-4269110	11	4905136	0.000396537	0.0135596	0.00359123	0.000153864	0.0955916	-0.0856772	0.08653	0.322633	0.000928505
rs7547071	SNP_A-2030680	1	225081013	0.000396603	-0.00785433	0.00219825	0.000396603	0.43814				0
rs12552102	SNP_A-2104500	9	70593641	0.000397413	-0.0205586	0.00582067	0.000397413	0.0343547				0
rs4748109	SNP_A-8454230	10	14797785	0.000398003	-0.0107614	0.00304282	0.000398003	0.141729				0
rs4774275	SNP_A-8318569	15	55682645	0.000398472	0.00170983	0.00253194	0.49885	0.234909	-0.361559	0.0927832	9.48e-05	0.000935454
rs11176195	SNP_A-8639274	12	39042474	0.000399067	0.0266145	0.00768932	0.000515443	0.0190255	0.102263	0.0411248	0.0126025	0.00185874
rs17138012	SNP_A-4236159	7	65872020	0.000399589	-0.00958742	0.00252001	0.000137171	0.236169	-0.0932078	0.0871279	0.280541	0.000929368
AFFX-SNP_5808033__rs7234590	AFFX-SNP_5808033	18	4979683	0.000400337	-0.0074329	0.00209335	0.000400337	0.461646				0
rs9321897	SNP_A-1987940	6	143645475	0.000401431	0.0146561	0.00415209	0.000401431	0.0752788				0
rs237100	SNP_A-8583863	20	5765640	0.000403609	0.00861059	0.00244082	0.000403609	0.283457				0
rs7583866	SNP_A-2049976	2	101431161	0.000404355	0.00157479	0.00242197	0.518847	0.279102	0.36312	0.0926211	8.6e-05	0.000935454
rs9917465	SNP_A-8581611	20	12227584	0.000405662	-0.0130942	0.00371184	0.000405662	0.087242				0
rs10790716	SNP_A-8604189	11	124298926	0.000406678	0.011222	0.00317174	0.000406678	0.127323				0
rs7143815	SNP_A-1789402	14	40167496	0.000409461	-0.00244119	0.00299149	0.413575	0.153883	0.337762	0.0876849	0.000119936	0.00096432
rs9319924	SNP_A-2279301	18	53838063	0.000410212	-0.0151398	0.00429132	0.000410212	0.0671016				0
rs476366	SNP_A-2204916	6	128085744	0.000411145	0.00930619	0.00264191	0.000411145	0.212022				0
rs7169870	SNP_A-8529034	15	47985773	0.000411995	0.0134721	0.00341852	8.06e-05	0.111059	0.0184367	0.090311	0.83689	0.000932836
rs12225903	SNP_A-8349070	11	114246787	0.000412753	0.0104663	0.00296514	0.000412753	0.148699				0
rs7851236	SNP_A-8546218	9	136929289	0.000413489	-0.011111	0.00314692	0.000413489	0.127561				0
rs750648	SNP_A-8674694	15	55684346	0.000414514	0.00188976	0.00332924	0.56711	0.120168	-0.365947	0.0930016	8.09e-05	0.000931099
rs11071335	SNP_A-8407684	15	55675881	0.000415818	0.00249526	0.00452301	0.579772	0.0625876	-0.363364	0.09268	8.59e-05	0.000933707
rs1576158	SNP_A-2184611	13	105220214	0.00041724	-0.00180874	0.00345038	0.599016	0.0969838	0.358699	0.0925704	0.000103696	0.000928505
rs17104788	SNP_A-1950039	14	36130878	0.000417668	0.0155494	0.00441272	0.000417668	0.0641264				0
rs34755	SNP_A-8615474	5	96177516	0.000417848	-0.00738624	0.00209687	0.000417848	0.439013				0
rs10812665	SNP_A-2085522	9	27798093	0.000418281	-0.0127465	0.00341231	0.00017924	0.107392	0.088891	0.0637704	0.160621	0.00278552
rs1690326	SNP_A-8485872	15	55667461	0.000418844	-0.00172583	0.00333952	0.600043	0.119479	-0.365567	0.0929213	8.11e-05	0.000929368
rs501434	SNP_A-4256364	9	105777476	0.000420657	0.00929108	0.00264211	0.000420657	0.201395				0
rs1549055	SNP_A-8302201	13	105084619	0.000421643	-0.0013105	0.0026386	0.613237	0.209475	-0.361002	0.0924745	9.2e-05	0.000928505
rs16826012	SNP_A-1888278	1	39492106	0.000423922	0.0248055	0.00705834	0.000423922	0.0223464				0
rs7044453	SNP_A-8695437	9	136958791	0.000425314	-0.0105383	0.00298511	0.000425314	0.149907				0
rs2623828	SNP_A-1783829	8	68858285	0.000425621	0.0100633	0.00258561	0.000108951	0.225897	-0.051293	0.0900844	0.563881	0.000931966
rs4952152	SNP_A-2038841	2	30650854	0.000425738	0.0136011	0.00391958	0.000499052	0.0809925	0.0755424	0.0322721	0.0190291	0.00187617
rs6136681	SNP_A-8294847	20	19258043	0.000425817	0.00753898	0.00214538	0.000425817	0.420539				0
rs1948365	SNP_A-2006628	2	116976294	0.000428293	0.00752665	0.00214328	0.000428293	0.463721				0
rs10520516	SNP_A-8664134	4	183181975	0.000428794	-0.0127664	0.00362026	0.000428794	0.10262				0
rs11834560	SNP_A-8344526	12	88012760	0.000429208	0.0134025	0.00380482	0.000429208	0.1				0
rs4821564	SNP_A-8335575	22	35644236	0.000429313	-0.00968205	0.0027576	0.000429313	0.17658				0
rs12933209	SNP_A-8524616	16	57494710	0.000429405	-0.0216665	0.00607703	0.000394614	0.0286519	0.12624	0.087327	0.145729	0.00093985
rs1544469	SNP_A-1873169	7	28812569	0.000431941	-0.00811311	0.00230139	0.000431941	0.352941				0
rs353188	SNP_A-1867338	10	6839136	0.000432007	-0.00544337	0.00217593	0.0122455	0.372201	0.159311	0.0504768	0.00155593	0.00373832
rs11667110	SNP_A-8403899	19	7087609	0.000432584	-0.0104794	0.00298658	0.000432584	0.154537				0
rs887012	SNP_A-1990056	7	66762823	0.000433298	-0.0085316	0.00245731	0.000510052	0.262027	-0.101015	0.0524319	0.0535322	0.00279851
rs13140731	SNP_A-8410194	4	39104571	0.000433372	-0.00782765	0.00221647	0.000433372	0.405545				0
rs853921	SNP_A-8634654	10	120141118	0.000434566	-0.00750475	0.00213669	0.000434566	0.48468				0
rs179350	SNP_A-1817111	14	44366743	0.000434857	0.0224165	0.00639092	0.000434857	0.0288641				0
rs686349	SNP_A-1983027	5	113985145	0.000436062	0.00897331	0.00266884	0.000756129	0.192056	-0.0867967	0.045554	0.0558675	0.000935454
rs17045949	SNP_A-2238416	2	54600391	0.000438118	0.00990069	0.00282374	0.000438118	0.182156				0
rs1868243	SNP_A-4301510	15	55667810	0.00043915	0.000939522	0.00222373	0.67116	0.383078	-0.361608	0.0925224	9.04e-05	0.000929368
rs1690327	SNP_A-8616377	15	55669838	0.000440834	-0.000744426	0.00220947	0.734885	0.42046	-0.360472	0.0923744	9.27e-05	0.000938086
rs10906369	SNP_A-8352408	10	13505164	0.000442097	-0.010647	0.00303682	0.000442097	0.149164				0
rs12998803	SNP_A-2142098	2	2108078	0.000442146	0.0272294	0.00776903	0.000442146	0.0176416				0
rs1946814	SNP_A-2236163	2	178387922	0.000443097	0.0075704	0.00216108	0.000443097	0.349302				0
rs4850978	SNP_A-8386338	2	101432437	0.000443146	-0.000749667	0.00226327	0.742897	0.378781	0.359415	0.0925953	0.000100755	0.000931099
rs2522364	SNP_A-2147593	7	82785358	0.000443716	0.00882623	0.00229391	0.000124144	0.315913	-0.0174937	0.0217188	0.413832	0.00662879
rs16977995	SNP_A-8532305	15	85144754	0.000444773	-0.0330855	0.00942633	0.000444773	0.0121269				0
rs7141453	SNP_A-2246953	14	54117699	0.000446097	-0.0190481	0.00543923	0.000446097	0.0404275				0
rs9514424	SNP_A-4248514	13	105209269	0.000446572	0.000843413	0.00228607	0.707681	0.290951	0.359127	0.0926134	0.000102561	0.000928505
rs4850977	SNP_A-8361177	2	101432376	0.000446896	-0.000656406	0.00226215	0.773304	0.375873	0.359762	0.0925962	9.93e-05	0.000931966
rs12752417	SNP_A-8562674	1	109202162	0.000447203	-0.0136548	0.00389936	0.000447203	0.0757435				0
rs16932616	SNP_A-8356915	12	4998620	0.000447742	0.0169744	0.00484116	0.000447742	0.0521901				0
rs2519808	SNP_A-4276600	9	135792112	0.000448179	0.00753228	0.00214514	0.000448179	0.357949				0
rs11972095	SNP_A-4205254	7	145285382	0.000448397	0.0098496	0.00255421	0.000112168	0.224745	-0.00643207	0.0291704	0.816201	0.00371747
rs11210308	SNP_A-1868931	1	73857456	0.000449078	-0.00809723	0.00231016	0.000449078	0.302693				0
rs17732475	SNP_A-1823465	5	56336914	0.000449175	0.00709251	0.00202164	0.000449175	0.388011				0
rs7331722	SNP_A-4295560	13	21697808	0.000455556	-0.00840001	0.00221776	0.000155027	0.365728	0.0760388	0.0659508	0.245758	0.00187617
rs7597014	SNP_A-8639347	2	122668826	0.000456111	0.0160872	0.0046031	0.000456111	0.0594796				0
rs821501	SNP_A-4229948	2	238615625	0.000459569	-0.00960032	0.00274075	0.000459569	0.189879				0
rs767432	SNP_A-8653389	9	118298008	0.00046048	-0.00948497	0.00271406	0.00046048	0.20195				0
rs12457482	SNP_A-8458522	18	72248406	0.000462059	0.0290545	0.00832026	0.000462059	0.0163619				0
rs6596513	SNP_A-8437256	5	102000459	0.00046269	-0.0111356	0.00310183	0.000317366	0.14013	0.086593	0.0465093	0.0626023	0.000931966
rs11259718	SNP_A-2265513	10	15589900	0.000464853	-0.00758435	0.00216927	0.000464853	0.390654				0
rs1797557	SNP_A-8452775	2	6998243	0.000465161	0.00894826	0.00256396	0.000465161	0.228877				0
rs13285532	SNP_A-8677127	9	98011823	0.000465333	0.00811618	0.0023724	0.000603079	0.297852	-0.126331	0.0634985	0.046168	0.00186567
rs16967398	SNP_A-8490621	13	105259441	0.000465907	-0.000839196	0.00361418	0.813204	0.0960557	0.361479	0.0925059	9.06e-05	0.000928505
rs9890222	SNP_A-8545497	17	47288890	0.000466766	0.00807218	0.00231368	0.000466766	0.315056				0
rs12195244	SNP_A-8673512	6	42393984	0.000468145	0.0309569	0.00884871	0.000468145	0.0153203				0
rs17435000	SNP_A-8330982	2	150997907	0.00046854	-0.018095	0.0051882	0.00046854	0.048233				0
rs12870845	SNP_A-8447592	13	105222804	0.000468744	-0.000942296	0.00463996	0.834427	0.050116	0.362065	0.0926368	9.02e-05	0.000928505
rs1382261	SNP_A-8620448	3	81456528	0.000469115	-0.0113821	0.00316054	0.00030332	0.130374	0.062205	0.0466191	0.183187	0.000935454
rs2796460	SNP_A-1849481	9	83391414	0.00046942	-0.0182756	0.00524076	0.00046942	0.0418216				0
rs4965256	SNP_A-1878541	15	97849529	0.000469989	0.00827291	0.00216697	0.000132987	0.353818	-0.0496246	0.0645512	0.438657	0.00186046
rs2548131	SNP_A-2297974	5	95054602	0.000470873	-0.0078425	0.00222127	0.000470873	0.417286				0
rs1561861	SNP_A-4274983	15	97827013	0.000471086	-0.00759839	0.0021722	0.000471086	0.454206				0
rs6440562	SNP_A-2251525	3	149841395	0.000474628	0.0176786	0.00507261	0.000474628	0.0490566				0
rs4814776	SNP_A-8409061	20	1869523	0.000474784	-0.00788415	0.00224619	0.000474784	0.334884				0
rs6579879	SNP_A-8504828	5	150901998	0.00047489	0.00847622	0.00219331	0.000106908	0.412395	-0.0367297	0.0649531	0.576358	0.0018622
rs10519673	SNP_A-8683532	15	28026381	0.000475298	-0.0101776	0.00291969	0.000475298	0.151217				0
rs7308864	SNP_A-2097344	12	108355562	0.0004767	-0.00875303	0.00251016	0.0004767	0.238848				0
rs1549053	SNP_A-8420344	13	105084157	0.000477008	0.000303203	0.00301833	0.925518	0.137018	-0.360794	0.0924963	9.33e-05	0.000928505
rs16907429	SNP_A-2115040	9	120423800	0.000478651	0.011126	0.00318623	0.000478651	0.130112				0
rs6491985	SNP_A-8685764	13	105262462	0.000478781	8.56e-05	0.00231007	0.971022	0.341995	0.360967	0.0924817	9.23e-05	0.000928505
rs9806498	SNP_A-8449256	15	55690496	0.000478978	0.000105555	0.00384628	0.982205	0.0868556	-0.360887	0.0925284	9.35e-05	0.000928505
rs16967021	SNP_A-8405234	13	105088397	0.000479092	0.000116028	0.00303456	0.996321	0.148165	-0.360911	0.0924919	9.27e-05	0.000928505
rs10798406	SNP_A-8329642	1	173852656	0.000479111	0.00820585	0.00237587	0.000541779	0.277933	-0.11583	0.0633375	0.0666168	0.00186046
rs1959260	SNP_A-8704603	14	40176350	0.000479229	0.00194329	0.00214898	0.365594	0.385867	0.336241	0.0886404	0.000151512	0.000929368
rs16967008	SNP_A-2168332	13	105085439	0.000479247	-2.08e-05	0.00291735	1	0.14445	-0.36102	0.0927812	9.69e-05	0.000928505
rs1690325	SNP_A-8582090	15	55667015	0.000480444	8.01e-05	0.00213608	0.98201	0.478847	-0.36112	0.0925415	9.27e-05	0.000929368
rs17470149	SNP_A-8503284	4	163990114	0.000480476	-0.0159322	0.00482071	0.000935335	0.0559211	0.0708101	0.0347143	0.0403835	0.00471254
rs7864942	SNP_A-1830828	9	2517980	0.000480539	0.0101707	0.00291844	0.000480539	0.162488				0
rs9937452	SNP_A-1961426	16	71452341	0.000480897	-0.00845254	0.00242034	0.000480897	0.266481				0
rs1328101	SNP_A-8534084	13	105216017	0.000481882	-0.000256255	0.00424427	0.962611	0.0575941	0.360187	0.0925378	9.64e-05	0.000929368
rs10917221	SNP_A-8526082	1	22581723	0.000482694	0.0266841	0.00766572	0.000482694	0.0194986				0
rs7143930	SNP_A-4243958	14	40167437	0.000483818	0.0026796	0.00300013	0.37076	0.145649	0.335782	0.0886436	0.000154711	0.000930233
rs843977	SNP_A-4237254	2	238622905	0.000485182	0.00960877	0.00275361	0.000485182	0.188951				0
rs7597707	SNP_A-1842570	2	116975840	0.000485353	-0.00746812	0.00214699	0.000485353	0.460539				0
rs821509	SNP_A-4240274	2	238611322	0.000486274	0.00961458	0.00275575	0.000486274	0.189126				0
rs6830252	SNP_A-4302651	4	161026230	0.000489157	-0.00786928	0.00225282	0.000489157	0.325419				0
rs13101095	SNP_A-8425005	3	25986009	0.000489891	-0.0143597	0.00407222	0.00043937	0.0747794	0.161093	0.0883307	0.0669273	0.000929368
rs17056657	SNP_A-8481329	13	58983162	0.000490587	0.0146251	0.00420729	0.000490587	0.0750933				0
rs1328098	SNP_A-8594910	13	105219870	0.000491078	-0.000741109	0.00412144	0.865006	0.0687351	0.360034	0.0928415	0.000102222	0.00095511
rs6053740	SNP_A-8519434	20	5775061	0.00049289	-0.00825971	0.00237028	0.00049289	0.315666				0
rs7989324	SNP_A-2311489	13	28051177	0.000493114	-0.00784838	0.002254	0.000493114	0.334572				0
rs7319025	SNP_A-8595237	13	105262878	0.000494574	0.000507318	0.00230575	0.81634	0.324451	0.360282	0.0926736	9.84e-05	0.000935454
rs4516568	SNP_A-8441203	3	140805038	0.000495768	0.00723673	0.00208401	0.000495768	0.440111				0
rs228703	SNP_A-2256380	1	7866851	0.0004959	-0.00974668	0.00248831	9.81e-05	0.240242	-0.0178188	0.0450878	0.695383	0.000930233
rs1827175	SNP_A-2217836	12	117657146	0.000496399	-0.00799629	0.00229994	0.000496399	0.3013				0
rs17125077	SNP_A-8379186	12	51109481	0.000497128	0.0149648	0.00405167	0.000213151	0.075419	-0.0642196	0.0447387	0.147661	0.00371747
rs267554	SNP_A-2174493	3	37551989	0.000498375	0.00707412	0.00203711	0.000498375	0.476766				0
rs644454	SNP_A-4239806	3	118247005	0.000498511	-0.00739536	0.00213037	0.000498511	0.49907				0
rs11059505	SNP_A-2061980	12	121231238	0.00049901	-0.0040122	0.00220204	0.0661201	0.355184	-0.317704	0.0925237	0.000577383	0.000929368
rs7147712	SNP_A-8642686	14	74740460	0.000499403	-0.00893616	0.00257436	0.000499403	0.196813				0
rs1353832	SNP_A-8589587	3	7058814	0.000505721	0.00978415	0.00281853	0.000505721	0.188022				0
rs17696019	SNP_A-2233388	5	3749174	0.0005064	0.0214916	0.00559432	0.000131904	0.0381573	0.00648359	0.0173496	0.710448	0.0112676
rs732954	SNP_A-2183495	12	123689515	0.000506588	-0.0922772	0.0260028	0.000506588	0.00139535				0
rs6732003	SNP_A-1908181	2	18473862	0.000506625	-0.0114783	0.0033099	0.000506625	0.123371				0
rs16893548	SNP_A-8299033	8	139948472	0.00050711	-0.0167794	0.00433261	0.000103302	0.064	0.032626	0.0944764	0.72715	0.000940734
rs6559938	SNP_A-4250875	9	88399849	0.000507503	-0.00990841	0.00285843	0.000507503	0.160316				0
rs11603737	SNP_A-8692031	11	61689516	0.000508257	0.00877637	0.00252092	0.000508257	0.238605				0
rs17148196	SNP_A-2170434	7	124766724	0.000508503	-0.00822972	0.00214079	0.000116167	0.464335	-0.00686553	0.0147016	0.634257	0.015873
rs533402	SNP_A-1811652	8	54042607	0.000508617	-0.0166551	0.00482549	0.000533552	0.0539033	0.0414157	0.021528	0.0529093	0.00466853
rs13405125	SNP_A-4234894	2	15396626	0.000509548	-0.00781841	0.00225581	0.000509548	0.416988				0
rs6767146	SNP_A-2165466	3	2055561	0.000510929	-0.00763956	0.00220492	0.000510929	0.458217				0
rs783402	SNP_A-4228713	6	107090813	0.000511577	-0.00843612	0.0021627	0.000102276	0.430776	-0.0322937	0.0772278	0.681677	0.00186916
rs10208988	SNP_A-1915847	2	116975296	0.000512281	-0.00742125	0.00214253	0.000512281	0.45961				0
rs608827	SNP_A-8446208	1	107877866	0.000513403	-0.00755346	0.00218094	0.000513403	0.439183				0
rs1953100	SNP_A-8392019	13	60293832	0.000513579	-0.00490089	0.00265063	0.0656227	0.201033	-0.315442	0.0923698	0.000616979	0.000938967
rs17062658	SNP_A-2194517	13	73864722	0.000514632	0.0104272	0.0030771	0.00067923	0.135922	0.0387096	0.0246934	0.117586	0.00557103
rs16823369	SNP_A-2032940	2	133769607	0.000515559	0.0136567	0.00394041	0.000515559	0.0776022				0
rs17097973	SNP_A-4274827	12	51118732	0.000518922	0.0149588	0.0040545	0.000216624	0.0754541	-0.0583249	0.0402552	0.144166	0.00464684
rs353958	SNP_A-2051055	5	77149373	0.000522355	-0.00813957	0.0023524	0.000522355	0.246982				0
rs10938258	SNP_A-8447318	4	42901426	0.00052357	0.00778325	0.00211946	0.000231266	0.49108	0.0290345	0.0185899	0.117665	0.00851466
rs2357928	SNP_A-8383247	10	18589647	0.000523957	-0.00822401	0.00237749	0.000523957	0.284186				0
rs4105209	SNP_A-4272067	18	14700842	0.000524551	-0.0256564	0.00716752	0.000341723	0.0226522	-0.090901	0.042282	0.0305092	0.00189036
rs748910	SNP_A-8582600	1	232244129	0.000526079	-0.0084425	0.00244203	0.000526079	0.2579				0
rs7899076	SNP_A-8635949	10	131723055	0.000528563	-0.00811096	0.00234478	0.000528563	0.311049				0
rs7017932	SNP_A-2307911	8	143197436	0.000532099	-0.00674974	0.00222013	0.00228394	0.353962	-0.0938131	0.0413603	0.0224614	0.00187617
rs6442550	SNP_A-4193724	3	15785313	0.000532247	-0.00924933	0.00246388	0.000188586	0.248957	-0.0113813	0.0255591	0.645284	0.00558659
rs490871	SNP_A-1941150	11	58200428	0.000532399	0.00761248	0.00220106	0.000532399	0.49675				0
rs10865801	SNP_A-4198472	3	24904806	0.000534473	0.0119759	0.00346613	0.000534473	0.101671				0
rs11983463	SNP_A-8421571	7	145281421	0.000534711	-0.00981497	0.00256249	0.000124407	0.226717	0.0273034	0.0293776	0.350564	0.00377358
rs10486595	SNP_A-1989344	7	28835344	0.000535507	0.00856067	0.0024735	0.000535507	0.25588				0
rs11067585	SNP_A-8689820	12	114337820	0.0005372	-0.00784467	0.0021409	0.00026244	0.38286	0.110257	0.0921045	0.225883	0.000931099
rs11109315	SNP_A-2065135	12	96902837	0.00053983	0.168978	0.0442442	0.00013688	0.000464684	-0.122617	0.0799385	0.124636	0.00185874
rs207961	SNP_A-1783247	15	90454608	0.000540063	0.00822231	0.00237993	0.000540063	0.263476				0
rs2058914	SNP_A-8630095	15	61619037	0.000543866	0.00952449	0.00275925	0.000543866	0.187094				0
rs1917651	SNP_A-8555832	7	145399200	0.000544408	-0.00755418	0.00227049	0.000844938	0.336583	-0.0532966	0.0322265	0.0961723	0.00186046
rs7997564	SNP_A-8645310	13	18447527	0.000546506	-0.00751513	0.00218058	0.000546506	0.382435				0
rs11238340	SNP_A-8519261	7	54988230	0.00054897	0.00787309	0.00228427	0.00054897	0.308728				0
rs3797904	SNP_A-4193143	5	139202392	0.000550037	-0.00898896	0.00260933	0.000550037	0.218487				0
rs1430706	SNP_A-2042335	2	131282117	0.000550908	-0.00686849	0.00226639	0.00237009	0.350117	0.211416	0.0900358	0.0191898	0.000931966
rs11861377	SNP_A-1842437	16	77498248	0.000551458	-0.0105008	0.00304733	0.000551458	0.138347				0
rs2587413	SNP_A-8637501	18	61697802	0.000551519	0.00953265	0.0027672	0.000551519	0.16931				0
rs1911942	SNP_A-4258680	5	10211297	0.000552351	-0.00921426	0.00267319	0.000552351	0.2052				0
rs11624324	SNP_A-8498696	14	43538992	0.000553176	0.0123515	0.00334988	0.000236357	0.115012	0.0301699	0.0149914	0.0437295	0.0159176
rs6814305	SNP_A-8543517	4	176587254	0.000553247	-0.00760894	0.00219284	0.000553247	0.405116				0
rs220370	SNP_A-8643080	10	24628249	0.000554395	0.00708846	0.00266462	0.00787663	0.197387	-0.258426	0.092707	0.00511812	0.000932836
rs2349539	SNP_A-2062785	4	112423216	0.000554474	-0.0086086	0.00244104	0.000415587	0.25128	0.0267723	0.0202981	0.186015	0.00561272
rs9348049	SNP_A-2216075	6	166183369	0.000554615	0.00761976	0.00221286	0.000554615	0.487442				0
rs11836180	SNP_A-8494465	12	12490849	0.000555946	0.012348	0.00358782	0.000555946	0.0946828				0
rs2350510	SNP_A-8539714	3	141424837	0.000556456	0.0277947	0.00804883	0.000556456	0.0167598				0
rs1485957	SNP_A-4214703	11	12113429	0.000558897	-0.00813516	0.00226907	0.000339508	0.369109	-0.132726	0.0925391	0.15181	0.000932836
rs661254	SNP_A-4200448	6	128081659	0.000559348	0.00981419	0.00284066	0.000559348	0.187132				0
rs6454882	SNP_A-2202271	6	92587306	0.000560263	0.0109521	0.00282076	0.000122963	0.153596	0.0462529	0.0533698	0.38935	0.0027881
rs4674192	SNP_A-8510658	2	218137537	0.000560762	0.00733426	0.00213249	0.000560762	0.495357				0
rs7972872	SNP_A-8592409	12	15311713	0.000561007	0.00770373	0.00223963	0.000561007	0.339236				0
rs527157	SNP_A-8415549	3	80806555	0.000564989	0.00492409	0.00280625	0.0806244	0.172494	-0.317755	0.092184	0.000548322	0.000931966
rs959554	SNP_A-4220109	8	140083985	0.000565192	0.0092072	0.0026787	0.000565192	0.191736				0
rs7512228	SNP_A-2031503	1	56346983	0.000566776	0.00858182	0.00249685	0.000566776	0.239554				0
rs6742944	SNP_A-1965076	2	139753322	0.000568171	-0.00735916	0.00214199	0.000568171	0.409006				0
rs10886299	SNP_A-1794897	10	120520721	0.000568311	-0.00741126	0.00215647	0.000568311	0.48258				0
rs7327607	SNP_A-2163697	13	73580703	0.000568546	-0.0134949	0.00353542	0.000129765	0.0900682	0.0235963	0.0172631	0.170508	0.0147638
rs917066	SNP_A-4248065	14	70466936	0.000568654	-0.0108795	0.0031369	0.000516049	0.129907	0.0652861	0.0460793	0.156724	0.000935454
rs10023057	SNP_A-8579990	4	148998998	0.00056958	-0.00761772	0.00221733	0.00056958	0.381776				0
rs8026784	SNP_A-8716821	15	66754337	0.000569731	0.0116679	0.0033931	0.000569731	0.107376				0
rs9311744	SNP_A-1863606	3	59966046	0.000569832	-0.0161719	0.0046995	0.000569832	0.0538533				0
rs2270044	SNP_A-8413361	2	241705597	0.000570252	-0.00865659	0.00251762	0.000570252	0.22905				0
rs12602611	SNP_A-8683907	17	11181147	0.000570991	0.00850082	0.00277423	0.00216171	0.180205	-0.0644494	0.0334248	0.0521809	0.00187091
rs16840635	SNP_A-8624140	4	7662823	0.000571511	-0.0129911	0.00397588	0.00105451	0.0761728	0.170382	0.0902884	0.0590117	0.000929368
rs10510443	SNP_A-1971854	3	15804131	0.000571879	-0.00953071	0.00247352	0.000123551	0.24503	0.0122495	0.017043	0.47301	0.0112045
rs1078394	SNP_A-1784373	20	40130174	0.000575429	-0.00863981	0.0025143	0.000575429	0.208373				0
rs2455801	SNP_A-8639773	3	15676861	0.000575951	-0.0077172	0.00223985	0.000575951	0.371735				0
rs1492806	SNP_A-2133049	18	25464026	0.000576931	0.00782832	0.00210256	0.000189627	0.489559	0.0322776	0.0407269	0.427045	0.00185874
rs1118493	SNP_A-8711352	18	25471320	0.000578031	-0.00741421	0.00215878	0.000578031	0.33829				0
rs7663357	SNP_A-2053169	4	124490771	0.000578129	-0.0073714	0.00214562	0.000578129	0.443309				0
rs17813061	SNP_A-8339168	21	35654052	0.000578696	-0.158929	0.0462755	0.000578696	0.000464253				0
rs7327673	SNP_A-2184629	13	105237367	0.00057995	-7.71e-05	0.00242032	0.983142	0.28544	0.359444	0.0933873	0.000115187	0.000961538
rs11185822	SNP_A-4196519	10	91382993	0.000580572	-0.0108931	0.00316087	0.000580572	0.1329				0
rs10515440	SNP_A-8666121	5	111482187	0.000581002	0.0105244	0.00306574	0.000581002	0.145775				0
rs11025430	SNP_A-2008303	11	20170531	0.000581054	0.00736343	0.00214692	0.000581054	0.478644				0
rs9975719	SNP_A-4215963	21	40946021	0.000581624	0.0144689	0.00421327	0.000581624	0.0733855				0
rs2964037	SNP_A-1923034	5	173745954	0.000581747	-0.0077354	0.00224632	0.000581747	0.31337				0
rs2471438	SNP_A-8678994	16	18069857	0.000582657	0.014923	0.00396207	0.000165415	0.0817102	-0.0939668	0.0906456	0.297208	0.00095057
rs17018881	SNP_A-1926767	3	81521788	0.000583092	0.0103739	0.00302506	0.000583092	0.141993				0
rs11938967	SNP_A-8681252	4	22047405	0.000583341	0.0283167	0.00825904	0.000583341	0.0171773				0
rs1659821	SNP_A-8312800	7	137950051	0.000583771	-0.00777244	0.00226316	0.000583771	0.326673				0
rs734561	SNP_A-1948025	22	42655437	0.000584225	0.00850552	0.00245831	0.000584225	0.245818				0
rs2050480	SNP_A-8305062	14	40177289	0.000584489	-0.00387892	0.00573605	0.490352	0.0364998	0.335379	0.0888668	0.000164787	0.000935454
rs16967637	SNP_A-8642022	17	37699948	0.000586346	-0.00760571	0.00221928	0.000586346	0.352421				0
rs1478579	SNP_A-8529502	2	217999769	0.000589032	0.00748242	0.00217999	0.000589032	0.346332				0
rs16901541	SNP_A-8499882	5	31803407	0.000590755	0.0167067	0.00487681	0.000590755	0.0501393				0
rs2627677	SNP_A-1855071	4	88887605	0.000592008	0.00499276	0.00211832	0.0179498	0.477917	-0.164583	0.0519925	0.00148594	0.0027907
rs4793894	SNP_A-8587625	17	53119259	0.000592945	0.0177439	0.00518057	0.000592945	0.0427509				0
rs12100284	SNP_A-8443322	13	43756122	0.000594315	0.0128342	0.00374273	0.000594315	0.0856611				0
rs4667413	SNP_A-1965311	2	150185794	0.000595252	-0.00722322	0.00211021	0.000595252	0.405204				0
rs611704	SNP_A-8330400	16	4335242	0.000596003	0.0356783	0.0104229	0.000596003	0.0102136				0
rs12030347	SNP_A-2104930	1	173854154	0.000597338	-0.00815675	0.00240677	0.000686674	0.272812	-0.115854	0.0633531	0.0666293	0.00186046
rs12855089	SNP_A-8672993	13	110312783	0.000598264	-0.014268	0.00416452	0.000598264	0.0740913				0
rs10104028	SNP_A-2129108	8	645056	0.000599213	-0.00872604	0.0025457	0.000599213	0.223305				0
rs13435210	SNP_A-1979014	4	135814197	0.000599968	0.00538871	0.00225713	0.0167086	0.326321	0.0506926	0.0177502	0.00430745	0.0113208
rs16981220	SNP_A-8438358	20	19780038	0.000600258	0.0124922	0.00333385	0.000172378	0.107442	-0.0497219	0.0670143	0.459126	0.00185874
rs4532570	SNP_A-8476998	8	96662113	0.000600506	-0.00787714	0.00230202	0.000600506	0.341589				0
rs4858725	SNP_A-8703465	3	19863052	0.000601409	-0.00746757	0.00218116	0.000601409	0.384328				0
rs2657908	SNP_A-8501759	12	55193713	0.000601683	0.00758574	0.00221371	0.000601683	0.388579				0
rs7856144	SNP_A-2253658	9	93634326	0.000601793	0.00773374	0.00225633	0.000601793	0.383473				0
rs2176445	SNP_A-8337391	4	15688768	0.000602106	-0.007483	0.00218759	0.000602106	0.442433				0
rs269027	SNP_A-8306651	5	22746615	0.000602334	0.00947158	0.00276897	0.000602334	0.186449				0
rs11619794	SNP_A-8310468	13	106528750	0.000604144	0.0184447	0.00539334	0.000604144	0.0446768				0
rs12141081	SNP_A-2065291	1	196335982	0.000604197	-0.0189718	0.00553373	0.000604197	0.0386047				0
rs7153364	SNP_A-8712589	14	40173788	0.000605668	0.00252757	0.00429678	0.559677	0.0659545	0.339894	0.0886752	0.00012983	0.000928505
rs10974573	SNP_A-8444886	9	4477575	0.000605874	0.00845484	0.00246022	0.000605874	0.194134				0
rs11750102	SNP_A-4226786	5	179383457	0.000606212	0.00826335	0.00275886	0.00262922	0.185461	0.066003	0.0263183	0.0119831	0.00280374
rs11026661	SNP_A-8410288	11	3328263	0.000607676	-0.0101831	0.00281077	0.000280013	0.161949	0.0986915	0.0904149	0.27158	0.000928505
rs11219743	SNP_A-1903903	11	124027930	0.000610806	0.00749747	0.00219481	0.000610806	0.403435				0
rs17081391	SNP_A-1904146	6	119898516	0.000611159	-0.0259218	0.00757551	0.000611159	0.0208914				0
rs10209754	SNP_A-8699362	2	45257673	0.000611859	-0.00821604	0.00218956	0.000174027	0.429104	0.0318476	0.0334781	0.341327	0.00186916
rs12004745	SNP_A-2042098	9	21802349	0.000612509	0.00717478	0.00209761	0.000612509	0.49675				0
rs1820124	SNP_A-8496354	5	56853280	0.000614246	-0.00755174	0.00221112	0.000614246	0.371269				0
rs7527626	SNP_A-2220843	1	209772009	0.000615536	0.00724243	0.00211886	0.000615536	0.446611				0
rs9309559	SNP_A-8694336	2	26995019	0.000615835	-0.0073936	0.00213553	0.000615835	0.401961				0
rs10768611	SNP_A-1821494	11	5129362	0.000616	0.0113109	0.00330733	0.000616	0.111423				0
rs660423	SNP_A-1982428	1	20738290	0.000617223	-0.0105421	0.00308449	0.000617223	0.135814				0
rs1523358	SNP_A-1937174	5	98714096	0.000618266	0.00849347	0.00225163	0.000159564	0.344796	0.0163034	0.0466678	0.719796	0.0037244
rs3798953	SNP_A-2184245	6	161609806	0.000618912	0.0236779	0.00687103	0.000618912	0.0241636				0
rs6680801	SNP_A-2265189	1	5044926	0.000619587	0.00786243	0.00229487	0.000619587	0.34526				0
rs1956922	SNP_A-8602041	14	24048014	0.000620952	0.00952686	0.00279237	0.000620952	0.177974				0
rs6874684	SNP_A-8592175	5	23173717	0.000621603	-0.00780427	0.00242854	0.00127269	0.253724	0.0795918	0.0334491	0.0174497	0.00466853
rs9486459	SNP_A-1851629	6	107313622	0.00062452	-0.00785637	0.00230337	0.00062452	0.300371				0
rs446580	SNP_A-2203861	12	123168456	0.000627863	-0.0214164	0.00626844	0.000627863	0.0302045				0
rs7786588	SNP_A-2285661	7	114412582	0.000629088	-0.00899551	0.0024851	0.000284791	0.243721	0.0638905	0.0453304	0.156078	0.000931099
rs6894906	SNP_A-8379578	5	135382937	0.000631062	0.00770082	0.00225414	0.000631062	0.311277				0
rs13330640	SNP_A-8660477	16	9962467	0.000632945	-0.0180771	0.00527693	0.000632945	0.0422862				0
rs6789076	SNP_A-2062968	3	15782729	0.000633615	0.00934118	0.00247285	0.000172125	0.251167	-0.00753548	0.0261684	0.761963	0.00468604
rs11628311	SNP_A-8641069	14	82467536	0.000635257	0.00721947	0.00231036	0.00170456	0.316574	0.0669596	0.0331307	0.0427509	0.00186567
rs1716744	SNP_A-2186243	3	60680190	0.000640657	-0.02104	0.00595145	0.000390831	0.0324826	0.0159142	0.0267711	0.556768	0.0112045
rs7867807	SNP_A-2188927	9	123777508	0.000640876	0.00884771	0.00259009	0.000640876	0.1987				0
rs10187736	SNP_A-2152804	2	238552314	0.000640981	-0.0115338	0.00338923	0.000640981	0.113278				0
rs12093542	SNP_A-1857073	1	234295970	0.000642477	-0.0156774	0.0046038	0.000642477	0.0608171				0
rs13210213	SNP_A-2230514	6	130113153	0.000644691	-0.0143623	0.00420784	0.000644691	0.0677809				0
rs2098797	SNP_A-8683757	7	155019189	0.000646538	0.0140387	0.00412801	0.000646538	0.069209				0
rs8096922	SNP_A-8588547	18	22891018	0.000647697	-0.00887197	0.00259941	0.000647697	0.223958				0
rs1377100	SNP_A-4197432	15	85145637	0.000649521	-0.034371	0.0100986	0.000649521	0.0106877				0
rs611601	SNP_A-8337879	6	124938052	0.000652048	0.00998323	0.00292398	0.000652048	0.149205				0
rs472059	SNP_A-8669943	6	124958704	0.000652325	-0.00808802	0.00237514	0.000652325	0.265335				0
rs4493370	SNP_A-1835450	3	195727220	0.000653469	0.013521	0.00397953	0.000653469	0.0789229				0
rs10235433	SNP_A-2201487	7	4351385	0.000653815	0.013401	0.00393698	0.000653815	0.0738162				0
rs778126	SNP_A-4253542	1	56377922	0.000654051	-0.00762096	0.00224255	0.000654051	0.353023				0
rs6498767	SNP_A-2088153	16	18070470	0.000654692	0.01455	0.0038948	0.000185558	0.0826753	-0.0925276	0.090422	0.303521	0.000929368
rs7727355	SNP_A-1891298	5	22714709	0.000654743	-0.00605956	0.00212159	0.00411861	0.457927	-0.0743436	0.0301716	0.0132242	0.00746966
rs4983408	SNP_A-2204115	14	104096507	0.000656908	0.00935811	0.00273998	0.000656908	0.188022				0
rs471508	SNP_A-1827446	6	153572140	0.000656936	-0.0075087	0.00220969	0.000656936	0.361923				0
rs12509014	SNP_A-8332132	4	124045369	0.000661016	-0.00835263	0.00246032	0.000661016	0.24929				0
rs17140457	SNP_A-8608707	11	80007962	0.000662276	-0.0112828	0.00332272	0.000662276	0.116744				0
rs11975124	SNP_A-2123474	7	77602015	0.000662881	0.0076873	0.00226163	0.000662881	0.329926				0
rs9423641	SNP_A-8456303	10	5544141	0.000662936	-0.00735903	0.00216852	0.000662936	0.460074				0
rs13321072	SNP_A-2079629	3	125453554	0.000663332	0.0138028	0.00405729	0.000663332	0.0771375				0
rs8013860	SNP_A-1920118	14	47780616	0.000664844	-0.000617563	0.00295279	0.839779	0.152306	0.338234	0.0883586	0.000132187	0.000931099
rs512950	SNP_A-8670849	6	92462622	0.000665187	-0.00780803	0.00212488	0.000235353	0.414033	0.0462897	0.043441	0.28271	0.000930233
rs1386579	SNP_A-2102302	1	220641457	0.000665338	-0.00956321	0.00280508	0.000665338	0.175186				0
rs17134702	SNP_A-2282120	7	4348269	0.000666054	-0.00835512	0.00246285	0.000666054	0.246054				0
rs4351741	SNP_A-2039552	10	114149802	0.000666818	-0.00801881	0.002364	0.000666818	0.323694				0
rs10885343	SNP_A-4221514	10	114149442	0.000666818	0.00801881	0.002364	0.000666818	0.323694				0
rs2762932	SNP_A-2007775	20	52201798	0.000667079	0.00887411	0.0026163	0.000667079	0.207249				0
rs2791195	SNP_A-8468482	10	72201406	0.000669092	-0.0204053	0.00599879	0.000669092	0.0274419				0
rs13317815	SNP_A-8307376	3	23963689	0.000669173	0.00896233	0.00235501	0.000138639	0.284255	0.0186201	0.0401594	0.633618	0.00186046
rs1796226	SNP_A-8476984	7	65725145	0.000671593	-0.0107107	0.00280754	0.000135376	0.169846	0.00106351	0.0878889	0.94614	0.000931099
rs9460985	SNP_A-8293857	6	10761962	0.000671772	0.0172722	0.00508138	0.000671772	0.0453695				0
rs10208991	SNP_A-1941449	2	116975317	0.000674345	0.00728159	0.00214866	0.000674345	0.459231				0
rs12228506	SNP_A-4271751	12	127809658	0.00067449	0.00760782	0.00224169	0.00067449	0.32246				0
rs837494	SNP_A-8300943	12	123642163	0.00067472	0.00760364	0.00224302	0.00067472	0.34565				0
rs7791378	SNP_A-4266528	7	105652430	0.000675063	-0.00792601	0.00222181	0.000347589	0.352119	0.0559503	0.0407542	0.165876	0.00464684
rs17646652	SNP_A-8373930	5	15241264	0.000676165	-0.015972	0.00471084	0.000676165	0.0588235				0
rs10484511	SNP_A-1988444	6	164435755	0.000677119	-0.00778851	0.00229608	0.000677119	0.318942				0
rs6758220	SNP_A-8404666	2	74191092	0.00067764	-0.00724802	0.00213342	0.00067764	0.433148				0
rs264322	SNP_A-8475948	10	82833489	0.000680367	-0.0493817	0.0134393	0.000242398	0.00604933	0.153937	0.088599	0.0811761	0.000931099
rs11832463	SNP_A-8385049	12	66954800	0.000681048	0.00970375	0.00257167	0.000156717	0.212746	-0.0278449	0.0624118	0.650128	0.00187266
rs11676402	SNP_A-8522874	2	217304495	0.000681382	-0.0147467	0.00435398	0.000681382	0.0650943				0
rs953923	SNP_A-2068098	9	18000619	0.00068177	-0.0211804	0.00625349	0.00068177	0.0301764				0
rs10788727	SNP_A-8470965	1	246066002	0.000682369	0.0103098	0.00305559	0.000717937	0.140457	-0.0578441	0.0296626	0.0510979	0.0103189
rs17029838	SNP_A-2213734	12	98783126	0.000682584	-0.168855	0.0443146	0.000141653	0.000463822	-0.147951	0.0789749	0.0596776	0.00185701
rs17135325	SNP_A-2051482	11	76410961	0.00068391	-0.0177594	0.00524554	0.00068391	0.042365				0
rs7718129	SNP_A-4286197	5	40564436	0.000686218	-0.00985424	0.00290786	0.000686218	0.14986				0
rs3779804	SNP_A-2123562	8	87692701	0.00068655	0.0098936	0.00292287	0.00068655	0.15678				0
rs1882654	SNP_A-4299948	7	65784140	0.000689002	-0.00877851	0.00259164	0.000689002	0.220725				0
rs12505258	SNP_A-8488470	4	42893947	0.000689199	0.00784292	0.00209709	0.000180599	0.471132	0.0143339	0.0169716	0.39723	0.011194
rs298733	SNP_A-1809216	1	222908874	0.000689571	-0.00918633	0.00269832	0.000689571	0.193129				0
rs1332280	SNP_A-8287827	10	110261325	0.000689915	-0.000811222	0.00259267	0.756434	0.205486	0.337697	0.0886756	0.000142953	0.000929368
rs10748985	SNP_A-2032675	10	110260794	0.000690288	-0.000770861	0.0025514	0.764457	0.20781	0.337706	0.0886634	0.000142593	0.000929368
rs9563646	SNP_A-2096785	13	58232735	0.000691968	-0.00745622	0.00219935	0.000691968	0.337512				0
rs292969	SNP_A-8549649	5	57947461	0.000692164	0.013357	0.00394694	0.000692164	0.0803903				0
rs10194898	SNP_A-8429015	2	111508773	0.000696498	0.0119065	0.00352004	0.000696498	0.106145				0
rs10518558	SNP_A-1978916	4	131059100	0.000697485	-0.0205774	0.00623236	0.000920983	0.0302748	0.053019	0.0410578	0.194489	0.00186567
rs7659948	SNP_A-8467052	4	82199017	0.000698639	0.00782188	0.00228787	0.000698639	0.278864				0
rs7893502	SNP_A-2157147	10	24284067	0.000699694	-0.008166	0.00223277	0.000248472	0.386512	0.0443049	0.04353	0.304071	0.000931099
rs10965797	SNP_A-1833568	9	23349506	0.00070031	-0.00906117	0.00267634	0.00070031	0.189126				0
rs6432144	SNP_A-8454882	2	10834409	0.000702274	-0.00730936	0.0022736	0.00126319	0.315446	-0.086576	0.0418476	0.0382907	0.00186393
rs12436624	SNP_A-8344885	14	40177768	0.000703746	0.000864082	0.00444341	0.836735	0.0623546	0.337279	0.0886853	0.000146415	0.000930233
rs1905605	SNP_A-4283959	3	678725	0.000704424	-0.00984141	0.00258393	0.000139113	0.226468	-0.0194237	0.0306889	0.521456	0.00654818
rs2079572	SNP_A-8675114	17	10905226	0.000704693	0.0108126	0.00319353	0.000704693	0.131653				0
rs7234590	SNP_A-4273407	18	4979683	0.000704904	-0.00711239	0.0020955	0.000704904	0.459048				0
rs7267519	SNP_A-2007485	20	19268521	0.000707621	-0.00846914	0.0025058	0.000707621	0.228877				0
rs10828575	SNP_A-1925033	10	24269452	0.000710089	0.00777712	0.00220893	0.000422557	0.400834	0.030846	0.0239124	0.194859	0.00372093
rs287902	SNP_A-8669243	6	157206500	0.00071068	0.00805011	0.00238352	0.00071068	0.305347				0
rs17077435	SNP_A-2243383	3	45202105	0.000710824	0.0140256	0.00415352	0.000710824	0.0710306				0
rs1551278	SNP_A-2193914	7	47778375	0.000711499	-0.00816799	0.00241944	0.000711499	0.275749				0
rs6460302	SNP_A-4289032	7	65597692	0.000711551	-0.00934313	0.00246512	0.000146756	0.246582	0.0298342	0.0926137	0.743929	0.000943396
rs4978732	SNP_A-8586635	9	110543878	0.000712622	0.00729533	0.00216233	0.000712622	0.434864				0
rs2061566	SNP_A-1835707	18	75652726	0.00071308	0.0292516	0.00865163	0.00071308	0.0148561				0
rs16884981	SNP_A-2158544	6	92622135	0.000713381	0.0104913	0.00281414	0.000227373	0.156177	-0.0166802	0.0313761	0.58491	0.00561272
rs6421364	SNP_A-8661685	10	114196111	0.000715596	0.00845656	0.00250735	0.000715596	0.232591				0
rs4140716	SNP_A-8573124	2	16879271	0.000716358	0.0073683	0.00218222	0.000716358	0.448468				0
rs16836337	SNP_A-4286892	1	236330740	0.000716575	0.0094156	0.00279153	0.000716575	0.167286				0
rs359515	SNP_A-2031782	4	163098945	0.000718113	-0.00754728	0.00241474	0.00179235	0.252328	0.0837868	0.0381684	0.0281535	0.00279851
rs4511540	SNP_A-8324643	16	25757450	0.000718353	0.00833014	0.00246691	0.000718353	0.226555				0
rs527174	SNP_A-2269242	11	56625962	0.000718487	0.0113228	0.00333969	0.000718487	0.12093				0
rs6771699	SNP_A-1975264	3	170805583	0.000725517	0.00758183	0.00223768	0.000725517	0.339833				0
rs7013574	SNP_A-8329483	8	141095738	0.000729441	0.0137153	0.00460412	0.00278374	0.0566914	0.0902498	0.0331402	0.00637327	0.0018622
rs11254023	SNP_A-2313366	10	6766709	0.000730461	-0.00645793	0.00283073	0.0224347	0.169618	0.149256	0.050552	0.00305371	0.00373483
rs17068451	SNP_A-4236898	6	139618429	0.00073083	0.00692051	0.00205525	0.00073083	0.488848				0
rs4856343	SNP_A-8452321	3	81512245	0.00073212	0.0072031	0.00213935	0.00073212	0.402881				0
rs1037635	SNP_A-1916426	3	23857469	0.00073355	-0.0077824	0.00235406	0.000913343	0.281279	0.0547882	0.0317076	0.0831272	0.00185701
rs6731064	SNP_A-8647672	2	233429928	0.000735419	-0.0141037	0.00415695	0.000735419	0.0716946				0
rs11818088	SNP_A-8396281	10	12735322	0.000736679	-0.0193338	0.0057463	0.000736679	0.0357474				0
rs11627023	SNP_A-8520747	14	97881685	0.000739215	-0.013947	0.00414199	0.000739215	0.0694963				0
rs3124934	SNP_A-2210371	9	136817859	0.000739598	-0.0498986	0.0155374	0.00127729	0.00419776	-0.18386	0.0679588	0.00670774	0.00186393
rs1116329	SNP_A-8332820	2	182173546	0.000739723	-0.011418	0.0034821	0.00102917	0.100982	0.0479506	0.0296211	0.104938	0.00751174
rs10078529	SNP_A-8604916	5	139202775	0.000740174	-0.0109376	0.00325198	0.000740174	0.122563				0
rs2166759	SNP_A-8382718	3	15831289	0.000741804	0.00822117	0.0021687	0.000154256	0.377788	-0.000851059	0.0472979	0.975345	0.000930233
rs11506374	SNP_A-8500582	9	14823401	0.000742753	-0.0250928	0.00746122	0.000742753	0.0218199				0
rs6573835	SNP_A-8635725	14	24024042	0.000743274	-0.00926992	0.00275724	0.000743274	0.182199				0
rs7591336	SNP_A-1920625	2	64721674	0.000746789	-0.0239712	0.00713347	0.000746789	0.0278081				0
rs3097779	SNP_A-2059447	5	150919900	0.000747358	-0.00731722	0.00217736	0.000747358	0.390698				0
rs10226493	SNP_A-8686655	7	34159037	0.000749745	0.0107698	0.00320456	0.000749745	0.124535				0
rs2415329	SNP_A-8693437	14	35810557	0.000751585	0.0162632	0.00483811	0.000751585	0.0553488				0
rs11677255	SNP_A-8541429	2	3132045	0.000753053	-0.00755647	0.00224472	0.000753053	0.404902				0
rs10144193	SNP_A-8580344	14	100584703	0.000754362	-0.00744397	0.00221319	0.000754362	0.423863				0
rs914232	SNP_A-8579402	21	45777178	0.000755958	0.0080191	0.00221041	0.000299045	0.398874	-0.0615883	0.0520196	0.233563	0.00281162
rs2421604	SNP_A-2252980	2	116971233	0.000756505	0.00715557	0.00213119	0.000756505	0.456744				0
rs2640525	SNP_A-4192894	12	49831084	0.000756617	0.0110394	0.00326771	0.000756617	0.111628				0
rs16836338	SNP_A-2114235	1	236330850	0.000758413	-0.00977728	0.00291244	0.000758413	0.158287				0
rs820259	SNP_A-8330550	17	71105169	0.000762278	-0.0083892	0.00230937	0.000271385	0.372225	-0.021334	0.0183947	0.244008	0.00750469
rs1048694	SNP_A-8532774	1	149936621	0.000763348	-0.00748688	0.00222459	0.000763348	0.372677				0
rs12305904	SNP_A-8627772	12	114809474	0.000764354	0.0133955	0.00399352	0.000764354	0.0729554				0
rs1008220	SNP_A-4236383	16	61993809	0.000764408	0.0106882	0.00282282	0.000153549	0.174176	-0.011476	0.0421338	0.776404	0.00465549
rs2973116	SNP_A-2107203	5	37890495	0.000766926	-0.00723866	0.00215702	0.000766926	0.390028				0
rs35613	SNP_A-4256532	16	16071566	0.000768469	-0.00971955	0.00263936	0.000223046	0.199721	-0.0283004	0.0421869	0.505103	0.00465116
rs4132732	SNP_A-2193666	6	8827314	0.000769186	0.0084157	0.00250593	0.000769186	0.225162				0
rs7585421	SNP_A-8577919	2	218129381	0.000769203	-0.00709085	0.00211491	0.000769203	0.495353				0
rs7252479	SNP_A-1797112	19	57700904	0.000770483	-0.0118283	0.00352094	0.000770483	0.101301				0
rs2850767	SNP_A-8318550	18	59152094	0.000773471	0.00757989	0.00225646	0.000773471	0.303271				0
rs6439866	SNP_A-8427335	3	140778642	0.000773472	-0.00687471	0.00205151	0.000773472	0.471681				0
rs1675217	SNP_A-4194702	18	48391955	0.000774675	-0.0172798	0.00515489	0.000774675	0.044104				0
rs755394	SNP_A-8588066	1	25206486	0.00077481	0.00707458	0.00218148	0.00113197	0.4897	0.079494	0.0449653	0.0779104	0.00373832
rs7954918	SNP_A-8435734	12	15311464	0.00077655	-0.00749993	0.00223747	0.00077655	0.339684				0
rs12715964	SNP_A-2301335	4	176601472	0.000777776	-0.00727188	0.00215104	0.000777776	0.432956				0
rs240920	SNP_A-8523578	8	28591160	0.000779899	0.0112966	0.00336544	0.000779899	0.107807				0
rs6430938	SNP_A-8387002	2	127879093	0.000779953	-0.00777276	0.00232062	0.000779953	0.324578				0
rs545610	SNP_A-8322301	11	30464684	0.000783435	0.00318792	0.00352207	0.360974	0.104603	0.339559	0.0906737	0.000179592	0.000929368
rs667007	SNP_A-2159332	11	131308644	0.000784813	-0.0106819	0.00319131	0.000784813	0.132339				0
rs41529245	SNP_A-2062024	1	64480256	0.000788204	-0.00818189	0.0028145	0.00353404	0.169374	0.0900115	0.0332065	0.00678801	0.00558659
rs12190591	SNP_A-1859732	6	99699979	0.000788248	0.0112396	0.00334155	0.000788248	0.109099				0
rs831439	SNP_A-8480123	3	71237508	0.000797543	0.0127612	0.00382878	0.000837387	0.0909091	0.0559019	0.0408915	0.170636	0.00186741
rs1203733	SNP_A-8322612	7	40724666	0.000800557	0.00719084	0.00215062	0.000800557	0.461395				0
rs1553461	SNP_A-8555110	4	17805245	0.000800819	-0.0099994	0.00298513	0.000800819	0.153668				0
rs1685148	SNP_A-8708476	15	77622597	0.000801397	-0.00863621	0.00229647	0.000163168	0.339702	0.00616075	0.0451774	0.889537	0.000931099
rs9415802	SNP_A-8700121	10	66665948	0.000801485	-0.00773046	0.00216399	0.000345065	0.397749	0.0202007	0.0230177	0.38248	0.00944287
rs1491099	SNP_A-1805010	9	108548141	0.000802551	-0.010785	0.00322712	0.000802551	0.116992				0
rs1931990	SNP_A-1987915	6	142638813	0.000805351	-0.00801123	0.00239792	0.000805351	0.280409				0
rs7867984	SNP_A-8540171	9	135475419	0.000805994	0.00728764	0.00218171	0.000805994	0.473062				0
rs12704913	SNP_A-1829331	7	96806612	0.000806237	-0.00724239	0.00216621	0.000806237	0.371508				0
rs7738029	SNP_A-2090608	5	115304335	0.00080718	-0.0217584	0.00648296	0.00080718	0.0273909				0
rs4861330	SNP_A-1910484	4	40608004	0.000808468	0.00697479	0.00207633	0.000808468	0.488361				0
rs7904386	SNP_A-1908279	10	114140772	0.000808609	0.0081261	0.00243365	0.000808609	0.248606				0
rs10878569	SNP_A-8539026	12	65809611	0.000808895	0.00729357	0.00217923	0.000808895	0.379294				0
rs12681639	SNP_A-1794784	8	10485552	0.00081004	0.0140386	0.0042015	0.00081004	0.0683721				0
rs10900040	SNP_A-2107329	10	44273577	0.00081039	0.0236159	0.00707295	0.00081039	0.0222841				0
rs2221220	SNP_A-2061945	8	96602506	0.000812003	0.00801452	0.00239992	0.000812003	0.252788				0
rs10768350	SNP_A-1804836	11	4874811	0.000816868	-0.00747357	0.00223848	0.000816868	0.292844				0
rs1469865	SNP_A-8420123	4	149000646	0.00081759	0.00736275	0.00219987	0.00081759	0.398045				0
rs2118079	SNP_A-8563706	3	87146561	0.000819205	-0.00719769	0.00237666	0.00257634	0.260829	0.125993	0.0531976	0.0176462	0.00279851
rs17188417	SNP_A-2214079	14	89587655	0.000827597	0.0296185	0.00888335	0.000827597	0.0134633				0
rs6712776	SNP_A-4247267	2	3331456	0.000828524	-0.0167065	0.00499145	0.000828524	0.047907				0
rs16968761	SNP_A-1951837	19	39187297	0.000829127	0.0113221	0.00339578	0.000829127	0.124502				0
rs7535253	SNP_A-4293927	1	212811516	0.000830969	0.012193	0.00365535	0.000830969	0.097493				0
rs10424031	SNP_A-8317793	19	54978805	0.000835622	-0.00976516	0.0029317	0.000835622	0.154286				0
rs10845099	SNP_A-2314822	12	10312069	0.00083638	0.00896214	0.0024004	0.000188546	0.308156	0.0296924	0.0303256	0.327767	0.00371747
rs2630167	SNP_A-2183459	3	59949555	0.000838516	0.0077687	0.00233365	0.000838516	0.267409				0
rs1369308	SNP_A-2267441	15	31572775	0.000838541	0.0162447	0.00487853	0.000838541	0.0460465				0
rs10904842	SNP_A-2205979	10	17024588	0.000844015	-0.0126309	0.00378043	0.000844015	0.0785985				0
rs6046024	SNP_A-2007486	20	19294184	0.000844589	0.00751691	0.00225738	0.000844589	0.362581				0
rs4846607	SNP_A-8364159	1	218159811	0.000845309	0.00540271	0.00217743	0.012645	0.490926	0.267123	0.0928734	0.00387698	0.000931099
rs7315835	SNP_A-2109639	12	41851996	0.000846497	-0.00651131	0.00211877	0.002102	0.472067	0.14532	0.0643182	0.0232513	0.00186393
rs6889539	SNP_A-8350394	5	50139635	0.000846802	0.00992326	0.00367726	0.00671714	0.0879888	-0.116135	0.0464922	0.012586	0.00373134
rs4683831	SNP_A-2072802	3	141596968	0.000848364	0.0112338	0.00334703	0.000848364	0.113023				0
rs561411	SNP_A-1982432	1	20738915	0.0008499	0.0101079	0.00303698	0.0008499	0.138347				0
rs267564	SNP_A-1919345	3	37549441	0.000850881	0.00707929	0.00208215	0.000653855	0.461646	-0.141459	0.0925737	0.126948	0.000929368
rs2151673	SNP_A-8597923	1	43513811	0.000850885	-0.00790085	0.00215029	0.000240133	0.430033	0.0835611	0.0905403	0.350062	0.000929368
rs2436093	SNP_A-8494183	17	29841243	0.000850933	-0.0131082	0.00393127	0.000850933	0.0785047				0
rs7193748	SNP_A-8295352	16	85231055	0.00085345	-0.0103997	0.00323577	0.00128257	0.127213	-0.128993	0.06228	0.037434	0.0018622
rs2283283	SNP_A-8479032	12	2081406	0.000854284	-0.00735969	0.00221374	0.000854284	0.376279				0
rs2278494	SNP_A-8308480	5	176246588	0.000855416	0.102884	0.0327944	0.00165402	0.000934579	-0.0335573	0.0737315	0.64707	0.00186741
rs13025827	SNP_A-8576215	2	74190861	0.00086246	0.00766098	0.00229771	0.00086246	0.311049				0
rs7718309	SNP_A-1885438	5	40564656	0.000863288	0.0097234	0.00292484	0.000863288	0.150187				0
rs6818728	SNP_A-2177285	4	56723691	0.000865443	-0.0103017	0.00309251	0.000865443	0.144393				0
rs2262425	SNP_A-8510013	2	238648868	0.000867316	-0.0115613	0.0034828	0.000867316	0.107342				0
rs7006634	SNP_A-4257299	8	99442112	0.000868605	0.0118194	0.00355997	0.000868605	0.101955				0
rs1768172	SNP_A-1972446	3	39615591	0.000873024	0.00771883	0.00232246	0.000873024	0.341754				0
rs544283	SNP_A-8665264	5	39913976	0.000873143	-0.00799108	0.00240763	0.000873143	0.252558				0
rs17717757	SNP_A-8578224	20	20338623	0.000874424	-0.0516447	0.0155574	0.000874424	0.00466853				0
rs17201603	SNP_A-8572590	3	36873977	0.000875487	-0.0559051	0.016809	0.000875487	0.00371402				0
rs2201713	SNP_A-2266778	3	140803327	0.000881348	0.00700555	0.00211346	0.000881348	0.416744				0
rs12097652	SNP_A-2091109	1	64858530	0.000886426	-0.00697754	0.00210581	0.000886426	0.467502				0
rs1496768	SNP_A-4286535	7	78174711	0.000887637	-0.0151929	0.00465986	0.00111648	0.0501859	0.0748069	0.0320507	0.0193714	0.0018622
rs6898182	SNP_A-8570617	5	146504449	0.000889558	0.0184158	0.0052555	0.000449579	0.0463607	0.0575017	0.0422453	0.173665	0.00185701
rs892542	SNP_A-2114888	10	80168063	0.00088985	-0.00922048	0.00277666	0.00088985	0.190344				0
rs3111532	SNP_A-8477959	5	179574268	0.000890364	-0.00788101	0.00212055	0.000198599	0.496938	0.0118833	0.034461	0.730273	0.0103093
rs6723979	SNP_A-1916156	2	235468602	0.000891499	0.00722667	0.00216635	0.000891499	0.486034				0
rs4922211	SNP_A-2074022	8	20415781	0.00089271	-0.0071332	0.00215431	0.00089271	0.421395				0
rs10966006	SNP_A-1908345	9	23634284	0.000893897	-0.0333084	0.00998149	0.000893897	0.0111421				0
rs2394626	SNP_A-4230910	7	96806472	0.00089663	0.00719074	0.00216999	0.00089663	0.370112				0
rs11171007	SNP_A-1851883	12	53339810	0.000896852	-0.00895523	0.00269265	0.000896852	0.187094				0
rs7717955	SNP_A-8700171	5	35898598	0.000904353	0.00929698	0.00272763	0.000633801	0.174581	-0.074457	0.0463368	0.10812	0.000930233
rs7847976	SNP_A-8364681	9	103852559	0.000907756	0.00685549	0.00207342	0.000907756	0.493036				0
rs6008409	SNP_A-8355025	22	46598484	0.000911773	0.0104509	0.00315998	0.000911773	0.129062				0
rs275371	SNP_A-8491689	12	42202483	0.000912023	0.0144616	0.00435963	0.000912023	0.0644258				0
rs9819360	SNP_A-8391514	3	31729342	0.000914688	-0.00751834	0.0022727	0.000914688	0.362454				0
rs1810483	SNP_A-4291315	1	11593916	0.000915167	0.0109352	0.00329939	0.000915167	0.123141				0
rs7616736	SNP_A-8590604	3	24756649	0.000915373	-0.00772254	0.0022171	0.00047429	0.316922	0.0311035	0.0228355	0.176863	0.0189394
rs3807398	SNP_A-8472248	7	38536236	0.000919375	-0.0260261	0.00785099	0.000919375	0.0181733				0
rs12467646	SNP_A-4192985	2	30716596	0.000922056	-0.0126449	0.00382686	0.000922056	0.0836431				0
rs905383	SNP_A-8442784	6	62707132	0.000924432	0.0279603	0.00880358	0.00143238	0.0139147	0.149573	0.0629685	0.0169851	0.00185701
rs4420983	SNP_A-2245083	4	6784560	0.000925311	0.00868577	0.00279169	0.00178227	0.168445	0.162672	0.0905879	0.072399	0.000928505
rs9972311	SNP_A-8533234	15	25041980	0.000925464	-0.00695763	0.0021054	0.000925464	0.479944				0
rs2373680	SNP_A-1863128	7	149475572	0.000927809	-0.020137	0.00610254	0.000927809	0.0366357				0
rs11599315	SNP_A-8629981	10	1333017	0.000927922	-0.00672439	0.00216076	0.00182614	0.358473	-0.131503	0.0658991	0.0453108	0.00186046
rs7399214	SNP_A-8392012	12	49830571	0.000928978	-0.0108398	0.00326609	0.000928978	0.112349				0
rs2098962	SNP_A-1818276	10	59992593	0.000933129	0.0177594	0.00535724	0.000933129	0.0427861				0
rs12123962	SNP_A-8658452	1	186745212	0.000933423	-0.00745663	0.00226053	0.000933423	0.296657				0
rs4241592	SNP_A-2084723	4	77497435	0.000944945	0.00848628	0.0025601	0.000944945	0.227783				0
rs7022103	SNP_A-1810985	9	123732934	0.000948667	0.00904069	0.00274002	0.000948667	0.177344				0
rs6786533	SNP_A-8678726	3	65150133	0.000950549	-0.0137859	0.00416673	0.000950549	0.0726934				0
rs10973337	SNP_A-2098984	9	3742706	0.000964834	0.0125169	0.00393731	0.00143477	0.0810056	0.0353056	0.0236871	0.135051	0.00373832
rs9326028	SNP_A-4215490	1	54523213	0.000967686	0.00984241	0.00299159	0.000967686	0.143918				0
rs9502509	SNP_A-2048178	6	6761331	0.000970723	-0.00699182	0.00212379	0.000970723	0.412721				0
rs6886259	SNP_A-4234032	5	38270360	0.000973338	0.00742205	0.00225829	0.000973338	0.318834				0
rs9937285	SNP_A-4276716	16	56856244	0.000983178	0.00835584	0.00253405	0.000983178	0.256637				0
rs12891074	SNP_A-8322960	14	91916047	0.000985638	0.008869	0.00267125	0.000985638	0.197653				0
rs1245771	SNP_A-2035070	12	78245444	0.000985897	-0.0114917	0.00381298	0.00246817	0.0848485	0.0593873	0.0292724	0.0421567	0.00467727
rs11132383	SNP_A-8565850	4	187419654	0.000994447	-0.00719579	0.00218602	0.000994447	0.389665				0
rs2713832	SNP_A-4264406	4	106530172	0.000999444	-0.00833839	0.00297709	0.00492293	0.151163	0.174191	0.065675	0.00797239	0.0018622
rs1225003	SNP_A-8383840	3	133109895	0.000999694	-0.00783161	0.00238815	0.000999694	0.259416				0
rs9303035	SNP_A-2025255	17	11137204	0.00100019	-0.00939517	0.00279668	0.000767137	0.174662	-0.142816	0.092587	0.122994	0.000931099
rs391027	SNP_A-1983025	5	113968864	0.00100435	-0.00889781	0.00270347	0.00100435	0.193289				0
rs7783394	SNP_A-8595419	7	131615733	0.00100528	0.0162328	0.00494107	0.00100528	0.0464253				0
rs17167386	SNP_A-8345854	5	99263795	0.00100735	0.0111329	0.00400802	0.00552281	0.0737477	0.106268	0.0380308	0.00528201	0.00278552
rs10518744	SNP_A-8711233	15	65850029	0.00101641	-0.0311261	0.00940107	0.00101641	0.0141243				0
rs10496144	SNP_A-1963629	2	67338532	0.00101856	0.0176832	0.00539249	0.00101856	0.0417827				0
rs2001514	SNP_A-8435007	10	126163623	0.00101984	-0.00724406	0.00221262	0.00101984	0.396262				0
rs12993353	SNP_A-8640845	2	79795144	0.00102022	0.0193491	0.00590308	0.00102022	0.0344828				0
rs3886691	SNP_A-8576027	2	175609587	0.00102175	0.00925956	0.00282074	0.000985136	0.179153	0.16548	0.0890314	0.0618179	0.000931099
rs17821781	SNP_A-8376020	17	2110290	0.00102279	0.0680665	0.0207439	0.00102279	0.00233863				0
rs441355	SNP_A-8616463	7	28516919	0.00102285	-0.0154764	0.00472103	0.00102285	0.0524605				0
rs11978145	SNP_A-1820147	7	52842431	0.00103318	-0.0201167	0.00570876	0.000439795	0.0448179	-0.0779297	0.0866571	0.367179	0.00112108
rs10935337	SNP_A-1974545	3	140780889	0.00103582	-0.00710717	0.00217345	0.00103582	0.370353				0
rs2573730	SNP_A-2007143	2	237530874	0.0010365	-0.00776132	0.00237226	0.0010365	0.258862				0
rs1672811	SNP_A-1872643	16	15408600	0.00103774	0.00845855	0.0023073	0.000237235	0.452717	-0.0333952	0.0473415	0.493079	0.00435256
rs13310534	SNP_A-8587596	7	98647523	0.00104448	-0.0171841	0.00525832	0.00104448	0.0413185				0
rs41507349	SNP_A-2244136	18	29534578	0.00104566	0.0161617	0.00494009	0.00104566	0.0489282				0
rs17226320	SNP_A-1871974	20	12963975	0.00104973	-0.0292675	0.00894514	0.00104973	0.0132075				0
rs12791623	SNP_A-1846516	11	24234500	0.0010552	0.012879	0.00349858	0.000225095	0.091922	-0.00614992	0.0206442	0.758982	0.0112254
rs7482968	SNP_A-2149653	11	20387592	0.00106259	0.0432743	0.0124755	0.000522159	0.00716479	-0.000934609	0.0368211	0.968137	0.00205128
rs9759759	SNP_A-2198948	4	101792711	0.00106566	0.00797176	0.00270374	0.00305499	0.18817	0.094067	0.0420848	0.0254508	0.00186567
rs2451646	SNP_A-1844236	9	19142187	0.00108067	-0.00647902	0.00484018	0.177663	0.0538283	0.299243	0.0935635	0.00133969	0.000928505
rs804587	SNP_A-8693410	20	22117522	0.00109223	-0.00692053	0.00212154	0.00109223	0.442991				0
rs16963363	SNP_A-8636819	15	48223577	0.00109261	-0.0500417	0.0153645	0.00109261	0.00425331				0
rs6097877	SNP_A-8528841	20	52311185	0.00109921	-0.00757983	0.00232014	0.00109921	0.269088				0
rs11776451	SNP_A-8445471	8	13152021	0.00110408	-0.038247	0.0117279	0.00110408	0.00790698				0
rs6727449	SNP_A-8698261	2	16689867	0.00111203	-0.0115872	0.00355767	0.00111203	0.101766				0
rs10496229	SNP_A-8576614	2	79718860	0.00111396	0.0320199	0.00985403	0.00111396	0.0111524				0
rs17659820	SNP_A-2041577	7	47827035	0.00113397	0.0120726	0.00370825	0.00113397	0.0897073				0
rs6888863	SNP_A-1837258	5	35470804	0.00113452	-0.00909193	0.0027953	0.00111851	0.177622	0.16586	0.0885975	0.0600537	0.000932836
rs7225041	SNP_A-1832563	17	451977	0.00113941	0.00783656	0.00240239	0.00106881	0.255922	0.146011	0.0889591	0.0990492	0.000928505
rs7921148	SNP_A-2001958	10	66047006	0.00114014	-0.00770511	0.00237106	0.00114014	0.278558				0
rs4988243	SNP_A-1787629	2	136324173	0.0011462	-0.025016	0.00766751	0.0011462	0.0181227				0
rs7814419	SNP_A-8643442	8	104435943	0.00116538	-0.0145735	0.00449368	0.00116538	0.0557103				0
rs7972979	SNP_A-2185580	12	121228809	0.00117657	0.0029049	0.00228924	0.199366	0.32327	-0.318142	0.0925411	0.000568387	0.000928505
rs10262251	SNP_A-1911270	7	128135110	0.00120035	-0.0158729	0.00490313	0.00120035	0.0458372				0
rs7860389	SNP_A-8414782	9	28989587	0.00121035	0.0217132	0.0067127	0.00121035	0.0302419				0
rs4960337	SNP_A-8716652	6	7575975	0.0012261	0.0112856	0.00322296	0.000452221	0.121792	-0.110786	0.0871843	0.200266	0.000932836
rs12665517	SNP_A-2197992	6	110996025	0.00122719	-0.0252291	0.0134363	0.0609272	0.00603809	0.251137	0.0887357	0.00460177	0.000929368
rs1103852	SNP_A-8563181	1	156837514	0.00126505	0.00571506	0.00214607	0.00752746	0.437963	0.0466621	0.0206505	0.023185	0.00465116
rs1570421	SNP_A-1997139	9	89067924	0.0012866	-0.0047297	0.00255804	0.0628166	0.233458	0.214079	0.0668377	0.00133124	0.0018622
rs1372995	SNP_A-8283843	8	129711549	0.00128873	0.0385601	0.0136922	0.00468709	0.00558399	0.25252	0.0936707	0.00690779	0.000931099
rs2627680	SNP_A-8642955	4	88886961	0.00138129	-0.00589777	0.00299729	0.0474024	0.154347	-0.152354	0.0521063	0.00332842	0.0027907
rs6816870	SNP_A-4247041	4	41804096	0.00142147	-0.0148268	0.00467047	0.00142147	0.0931929				0
rs7675201	SNP_A-2192570	4	138910573	0.00143109	0.00396457	0.00298227	0.182631	0.151786	0.215359	0.0630128	0.000636904	0.0018797
rs17219885	SNP_A-8474987	13	60292838	0.00143845	0.0118395	0.0108649	0.269522	0.00946522	-0.32865	0.0928717	0.0003881	0.000946074
rs6452087	SNP_A-8429026	5	22696188	0.0014403	0.00813294	0.00232724	0.000456793	0.309312	0.0278723	0.0226835	0.21787	0.0094162
rs8111982	SNP_A-8379749	19	11071004	0.00144645	0.0144063	0.00452418	0.00144645	0.0544016				0
rs17356490	SNP_A-8683363	6	4877998	0.00148087	-0.0315959	0.00996833	0.00148087	0.0102804				0
rs1401732	SNP_A-8652716	18	75962983	0.00150592	0.150882	0.0457471	0.00094664	0.000492126	0.0831559	0.0658898	0.20341	0.00394477
rs964966	SNP_A-8565970	4	163982103	0.00152726	-0.0263608	0.00951933	0.0054615	0.0121156	0.0615778	0.039418	0.117048	0.00280112
rs1402203	SNP_A-1858838	3	80803117	0.00159087	-0.00320287	0.003108	0.306971	0.137947	-0.315733	0.0925567	0.00062557	0.000928505
rs1025444	SNP_A-8671238	7	7145070	0.00164403	0.00907764	0.00420385	0.0297467	0.0599442	0.174981	0.0642968	0.00621957	0.00185701
rs17070905	SNP_A-4278710	3	64482897	0.00178119	0.058172	0.0185949	0.00178119	0.0027959				0
rs1452027	SNP_A-1980402	5	5021029	0.00194757	-0.00562199	0.00212421	0.00820542	0.414226	0.21862	0.0928389	0.0182426	0.000929368
rs1861709	SNP_A-8562983	12	22176364	0.00195955	-0.00892861	0.00288945	0.00195955	0.291555				0
rs11105842	SNP_A-1949687	12	89768041	0.00202307	0.00144807	0.00245209	0.55234	0.25	0.0708256	0.0202788	0.000478218	0.00759013
rs12942113	SNP_A-8523600	17	7026091	0.00216276	0.0202925	0.00581263	0.000460993	0.020558	0.0147113	0.0521809	0.772664	0.00293255
rs9291135	SNP_A-8525556	4	7630615	0.00219266	-0.00975512	0.00304721	0.00132432	0.146341	0.0846157	0.0640834	0.186028	0.00187617
rs7100096	SNP_A-8319763	10	105759174	0.00234523	-0.00919975	0.00391255	0.0180312	0.0756303	0.0693954	0.0235914	0.00322377	0.00374883
rs17563659	SNP_A-1815905	14	87221112	0.00246075	-0.0947963	0.0313677	0.00246075	0.000932836				0
rs35760956	SNP_A-8372183	14	40203918	0.00248615	0.00122123	0.00231456	0.596657	0.305322	0.212633	0.0620525	0.00060083	0.00186741
rs1026797	SNP_A-1946882	4	58509738	0.00286202	0.0932655	0.0313274	0.00286202	0.000931099				0
rs16873037	SNP_A-4258597	6	12695011	0.00297943	0.130849	0.0439715	0.00297943	0.000465116				0
